# Supplementary material for: Understanding the Roles of Microstructure and Viscoelasticity of Soft Ionic Elastomer for Super‐Capacitive Pressure Sensors
Source: Adv Sci (Weinh). 2026 Jan 22;13(18):e19398. doi: 10.1002/advs.202519398 (PMC13042398; doi:10.1002/advs.202519398)
Supplement: Supplementary file 2 — Supporting File 2: advs73955‐sup‐0002‐VideoS1‐S6.zip. [file ADVS-13-e19398-s001.zip]

Archive with 6 entries (6 files):
- Video S1 Single Domes.mp4
- Video S2 Uniform versus Graded Domes.mp4
- Video S3 Wrist Pulse.mp4
- Video S4 Grasp Mandarin.mp4
- Video S5 Grasp Weight Curvy.mp4
- Video S6 Grasp Weight Flat.mp4
