# Supplementary material for: Understanding the Roles of Microstructure and Viscoelasticity of Soft Ionic Elastomer for Super‐Capacitive Pressure Sensors
Source: Adv Sci (Weinh). 2026 Jan 22;13(18):e19398. doi: 10.1002/advs.202519398 (PMC13042398; doi:10.1002/advs.202519398)
Supplement: Supplementary file 3 — Supporting File 3: advs73955‐sup‐0003‐DataFile.xlsx. [file ADVS-13-e19398-s003.xlsx]

## Sheet: Figure 2
(c)	1			0.75			0.5			0.25		(d)	1			0.75			0.5			0.25		(e)	0.25			(f)	0.5			(g)	0.75			(h)	1			(i)	1			0.75			0.5
	0	0		0	0		0	0		0	0		0	0.00375		0	0.00372		0	0.00393		0	0.00399		0.18492	27.1667	2.58702		0.12482	22.2699	2.32254		0.10675	17.2671	0.51549		0.08304	12.0688	0.41157		0	0		0	0		0	0
	0.00387	9.62422e-05		0.00133	0.000130598		0.00133	0.000196665		0.00133	0.000288033		36.5588	699.071		13.9486	466.007		24.4662	907.2		12.0925	988.374		0.26803	39.1697	1.88449		0.19079	34.4598	1.45938		0.15246	28.9429	1.49091		0.12808	22.4207	0.47782		0.00012	9.62422e-05		8.68252e-05	0.000130598		8.22828e-05	0.000196665
	0.00696	0.000184076		0.00266	0.000163032		0.00266	0.000190301		0.00266	0.000308923		48.9325	924.026		27.8409	839.624		36.7275	1239		24.185	1601.13		0.32846	49.4792	1.89366		0.2393	43.2547	1.30161		0.19754	37.8936	1.66553		0.16869	30.3848	0.23685		0.00024	0.000184076		0.000123475	0.000163032		0.00010741	0.000190301
	0.01669	0.000292709		0.00466	0.00021973		0.00466	0.000289236		0.00466	0.000460829		60.7438	1207.15		41.7332	1208.17		48.9325	1564.5		36.2775	2046.68		0.37506	58.7356	1.44998		0.28057	50.7215	1.06401		0.23322	45.7858	1.65641		0.20357	38.1472	0.18597		0.00042	0.000292709		0.000179435	0.00021973		0.000156705	0.000289236
	0.03481	0.000545016		0.00766	0.000296594		0.00766	0.000403775		0.00766	0.000649316		73.1175	1418.81		55.6818	1533.05		61.1375	1858.5		48.3701	2404.94		0.41242	67.1445	1.44125		0.31681	57.3827	0.78967		0.26577	52.1097	1.15588		0.23445	44.7469	0.13747		0.00069	0.000545016		0.000251319	0.000296594		0.000217042	0.000403775
	0.06909	0.000892722		0.01215	0.00043592		0.01215	0.000535716		0.01215	0.000907851		85.4913	1600.32		69.5742	1827.48		73.3988	2142		60.4626	2658.8		0.44514	74.7074	1.28807		0.3489	63.5318	0.4584		0.29522	57.5346	0.63898		0.26453	50.4173	0.13417		0.0011	0.000892722		0.000341052	0.00043592		0.000294232	0.000535716
	0.1301	0.00133		0.01889	0.000547964		0.01889	0.000757646		0.01889	0.0012		97.3026	1812.49		83.4665	2081.29		85.6038	2394		72.5551	2864.43		0.4733	81.8215	1.08783		0.37779	69.3058	0.50161		0.3226	62.4898	0.31508		0.28586	55.5068	0.16094		0.0017	0.00133		0.000454615	0.000547964		0.000394098	0.000757646
	0.22947	0.00218		0.029	0.000727914		0.029	0.00103		0.029	0.00159		109.676	2014.7		97.4151	2345.26		97.8088	2625		84.6476	3066.13		0.49779	88.3429	0.98213		0.40148	74.6462	0.3675		0.34784	66.8185	0.18477		0.30683	60.151	0.29825		0.00261	0.00218		0.000603292	0.000727914		0.000521585	0.00103
	0.42464	0.00339		0.04417	0.000967394		0.04417	0.00134		0.04417	0.0021		122.05	2159.78		111.307	2588.93		110.07	2793		96.7401	3280.07																		0.00398	0.00339		0.000797431	0.000967394		0.000690366	0.00134
	0.79643	0.00513		0.06692	0.00134		0.06692	0.00176		0.06692	0.00269		134.424	2301.78		125.2	2791.98		122.275	2971.5		108.889	3514.02																		0.00603	0.00513		0.00105	0.00134		0.000908293	0.00176
	1.42379	0.00789		0.10104	0.00173		0.10104	0.00228		0.10104	0.00359		146.235	2444.63		139.148	2984.88		134.48	3181.5		120.981	3699.33																		0.00911	0.00789		0.00138	0.00173		0.00119	0.00228
	2.13035	0.01026		0.15223	0.00225		0.15223	0.00301		0.15223	0.00473		158.609	2587.74		153.041	3167.63		146.741	3339		133.074	3900.92																		0.012	0.01026		0.00182	0.00225		0.00156	0.00301
	2.13035	0.01026		0.22901	0.00299		0.22901	0.00385		0.22901	0.00609		170.983	2758.08		166.933	3350.37		158.946	3507		145.166	4111.24																		0.012	0.01026		0.00239	0.00299		0.00205	0.00385
	3.70203	0.01465		0.34418	0.00385		0.34418	0.00506		0.34418	0.00797		183.356	2915.36		180.882	3533.12		171.151	3664.5		157.259	4280.79																		0.01506	0.01465		0.00314	0.00385		0.00268	0.00506
	4.94031	0.01766		0.51693	0.00505		0.51693	0.00658		0.51693	0.01037		195.168	3056.67		194.774	3685.41		183.413	3822		169.351	4457.26																		0.01889	0.01766		0.00412	0.00505		0.00351	0.00658
	5.98187	0.0207		0.77606	0.00664		0.77606	0.00877		0.77606	0.01386		207.541	3184.4		208.722	3837.7		195.618	3958.5		181.444	4647.79																		0.02234	0.0207		0.0054	0.00664		0.00459	0.00877
	7.72662	0.02454		1.16475	0.00871		1.16475	0.01141		1.16475	0.01799		219.915	3323.64		222.615	3989.99		207.879	4116		193.536	4802.65																		0.02752	0.02454		0.00709	0.00871		0.006	0.01141
	10.6102	0.03006		1.7478	0.01134		1.7478	0.01494		1.7478	0.02371		231.726	3452.84		236.507	4142.28		220.084	4273.5		205.629	4968.48																		0.03528	0.03006		0.0093	0.01134		0.00784	0.01494
	14.0659	0.03655		2.13035	0.01294		2.13035	0.01705		2.13035	0.0268		244.1	3577.82		250.456	4253.96		232.289	4399.5		217.722	5152.62																		0.04316	0.03655		0.01063	0.01294		0.00893	0.01705
	17.8816	0.04297		2.13041	0.01294		2.13037	0.01705		2.13037	0.0268		256.474	3705.9		264.348	4375.79		244.55	4525.5		229.814	5314.51																		0.05104	0.04297		0.01063	0.01294		0.00893	0.01705
	21.9771	0.04967		3.76165	0.0184		3.44194	0.02208		2.8116	0.03264		268.848	3808.98		278.24	4507.78		256.755	4672.5		241.907	5472.89																		0.05892	0.04967		0.0133	0.0184		0.01045	0.02208
	26.3326	0.05551		4.80021	0.02201		4.22322	0.02621		3.66443	0.03834		280.659	3911.03		292.189	4619.46		268.96	4809		253.999	5622.43																		0.0668	0.05551		0.01666	0.02201		0.01235	0.02621
	30.9368	0.06156		5.89307	0.02548		4.84724	0.02914		4.49951	0.04383		293.033	4009.21		306.081	4731.13		281.221	4924.5		266.092	5775.06																		0.07468	0.06156		0.01967	0.02548		0.01406	0.02914
	35.7813	0.06958		7.66955	0.03028		5.96218	0.03321		5.86667	0.05219		305.406	4115.55		319.974	4842.81		293.426	5050.5		278.24	5909.6																		0.08256	0.06958		0.0242	0.03028		0.01663	0.03321
	40.8282	0.07577		10.8281	0.03815		7.88876	0.04011		8.16889	0.06495		317.218	4222.67		333.922	4964.65		305.631	5187		290.333	6054.03																		0.09044	0.07577		0.031	0.03815		0.02048	0.04011
	46.1307	0.08129		14.5177	0.04628		10.1663	0.04782		10.8085	0.07755		329.591	4319.31		347.815	5076.32		317.893	5292		302.425	6195.49																		0.09832	0.08129		0.03789	0.04628		0.0244	0.04782
	51.6249	0.08954		18.5781	0.05457		12.7152	0.05489		13.7392	0.09061		341.965	4416.98		361.707	5157.55		330.098	5407.5		314.518	6332.47																		0.1062	0.08954		0.04478	0.05457		0.02831	0.05489
	57.3262	0.09396		22.9696	0.06293		15.4752	0.06271		16.9533	0.10355		354.339	4518.77		375.655	5259.07		342.303	5533.5		326.61	6465.41																		0.11408	0.09396		0.05168	0.06293		0.03222	0.06271
	63.2498	0.10324		27.6606	0.07093		18.4349	0.07085		20.4476	0.11734		366.15	4605.87		389.548	5350.45		354.564	5638.5		338.703	6610.17																		0.12196	0.10324		0.05857	0.07093		0.03613	0.07085
	69.3533	0.10821		32.6429	0.07937		21.5803	0.07824		24.2184	0.13079		378.524	4696.32		403.44	5431.67		366.769	5754		350.795	6730.23																		0.12984	0.10821		0.06546	0.07937		0.04004	0.07824
	75.676	0.11563		37.9124	0.08789		24.8999	0.08527		28.2656	0.14397		390.898	4788.07					379.03	5880		362.888	6859.76																		0.13772	0.11563		0.07236	0.08789		0.04395	0.08527
	82.1893	0.12159		43.4471	0.09549		28.395	0.09261		32.5839	0.15691		402.709	4885.3					391.235	5985		374.98	6993.13																		0.1456	0.12159		0.07925	0.09549		0.04786	0.09261
	88.8978	0.12895		49.2476	0.10499		32.0602	0.10038		37.1798	0.17124								403.44	6079.5		387.073	7105.63																		0.15348	0.12895		0.08615	0.10499		0.05177	0.10038
	95.8049	0.13477		55.3117	0.11339		35.8926	0.10784		42.0491	0.18486											399.166	7227.07																		0.16136	0.13477		0.09304	0.11339		0.05568	0.10784
	102.897	0.13984		61.6273	0.12152		39.8893	0.11561		47.1924	0.19867											411.258	7346.82																		0.16924	0.13984		0.09993	0.12152		0.05959	0.11561
	110.216	0.14925		68.194	0.12929		44.0491	0.12368		52.6138	0.2125																														0.17712	0.14925		0.10683	0.12929		0.0635	0.12368
	117.7	0.15609		75.0073	0.13789		48.3702	0.1312		58.3173	0.22605																														0.185	0.15609		0.11372	0.13789		0.06741	0.1312
	125.387	0.1634		82.0682	0.14577		52.8502	0.13889		64.3018	0.24029																														0.19288	0.1634		0.12061	0.14577		0.07132	0.13889
	133.28	0.1694		89.3754	0.15446		57.4898	0.14708		70.5667	0.25486																														0.20076	0.1694		0.12751	0.15446		0.07523	0.14708
	141.339	0.17707		96.927	0.16295		62.2844	0.15585		77.1236	0.26875																														0.20864	0.17707		0.1344	0.16295		0.07915	0.15585
	149.644	0.18574		104.727	0.17166		67.2342	0.1647		83.9702	0.28274																														0.21652	0.18574		0.1413	0.17166		0.08306	0.1647
	158.109	0.19016		112.773	0.18049		72.3342	0.17356		91.1058	0.29673																														0.2244	0.19016		0.14819	0.18049		0.08697	0.17356
	166.778	0.20134		121.063	0.19016		77.5911	0.18231		98.548	0.31088																														0.23228	0.20134		0.15508	0.19016		0.09088	0.18231
	175.682	0.20679		129.599	0.19934		82.9996	0.18822		106.287	0.32888																														0.24016	0.20679		0.16198	0.19934		0.09479	0.18822
	184.753	0.21221		138.38	0.20916		88.5733	0.19521		114.338	0.34208																														0.24804	0.21221		0.16887	0.20916		0.0987	0.19521
	194.033	0.22591		147.41	0.21896		94.3053	0.2042		122.704	0.35644																														0.25592	0.22591		0.17576	0.21896		0.10261	0.2042
	203.572	0.23112		156.686	0.22829		100.185	0.2134		131.377	0.37126																														0.2638	0.23112		0.18266	0.22829		0.10652	0.2134
	213.233	0.23408		166.217	0.2387		106.222	0.22208		140.377	0.38606																														0.27168	0.23408		0.18955	0.2387		0.11043	0.22208
	223.174	0.25246		175.994	0.24726		112.409	0.22995		149.7	0.40022																														0.27956	0.25246		0.19645	0.24726		0.11434	0.22995
	233.332	0.25395		186.047	0.25304		118.768	0.23616		159.356	0.41474																														0.28744	0.25395		0.20334	0.25304		0.11825	0.23616
	243.63	0.25793		196.36	0.26371		125.288	0.24602		169.349	0.42993																														0.29532	0.25793		0.21023	0.26371		0.12216	0.24602
	254.206	0.27643		206.93	0.27458		131.957	0.25577		179.682	0.44412																														0.3032	0.27643		0.21713	0.27458		0.12607	0.25577
	265.045	0.27861		217.761	0.28628		138.782	0.26466		190.372	0.4597																														0.31108	0.27861		0.22402	0.28628		0.12998	0.26466
	275.987	0.28166		228.845	0.29775		145.781	0.26967		201.407	0.47409																														0.31896	0.28166		0.23091	0.29775		0.1339	0.26967
	287.251	0.30065		240.231	0.3014		152.946	0.27951		212.813	0.48928																														0.32684	0.30065		0.23781	0.3014		0.13781	0.27951
	298.772	0.30316		251.899	0.31304		160.27	0.29001		224.582	0.50347																														0.33472	0.30316		0.2447	0.31304		0.14172	0.29001
	310.43	0.30736		263.829	0.32567		167.751	0.29832		236.738	0.51879																														0.3426	0.30736		0.2516	0.32567		0.14563	0.29832
	322.342	0.32721		276.032	0.33775		175.419	0.30372		249.26	0.53229																														0.35048	0.32721		0.25849	0.33775		0.14954	0.30372
	334.622	0.33239		288.544	0.34055		183.256	0.31511		262.199	0.5456																														0.35836	0.33239		0.26538	0.34055		0.15345	0.31511
	347.015	0.33504		301.367	0.35369		191.247	0.32433		275.52	0.56097																														0.36624	0.33504		0.27228	0.35369		0.15736	0.32433
	359.604	0.35192		314.466	0.36764		199.421	0.33096		289.261	0.57766																														0.37412	0.35192		0.27917	0.36764		0.16127	0.33096
	372.661	0.36054		327.841	0.38128		207.786	0.34058		303.405	0.59261																														0.382	0.36054		0.28606	0.38128		0.16518	0.34058
	385.838	0.36344		341.582	0.38347		216.308	0.35105		317.98	0.60828																														0.38988	0.36344		0.29296	0.38347		0.16909	0.35105
	399.173	0.36753		355.629	0.39767		225.016	0.35916		332.988	0.62425																														0.39776	0.36753		0.29985	0.39767		0.173	0.35916
	412.995	0.39129		369.96	0.4128		233.919	0.36544		348.436	0.63798																														0.40564	0.39129		0.30675	0.4128		0.17691	0.36544
				384.628	0.41456		242.997	0.37972		364.334	0.65176																														0.41352	0.39423		0.31364	0.41456		0.18082	0.37972
				399.675	0.42955		252.261	0.38468		380.718	0.66833																														0.4214	0.39547		0.32053	0.42955		0.18473	0.38468
				415.015	0.44534		261.715	0.39516		397.541	0.68235																														0.42928	0.42306		0.32743	0.44534		0.18865	0.39516
							271.387	0.40516		414.877	0.69986																														0.43716	0.42413		0.33432	0.45118		0.19256	0.40516
							281.201	0.41183																																	0.44504	0.42907					0.19647	0.41183
							291.281	0.42336																																	0.45292	0.44504					0.20038	0.42336
							301.535	0.43295																																	0.4608	0.45974					0.20429	0.43295
							311.938	0.43932																																	0.46868	0.4636					0.2082	0.43932
							322.658	0.45218																																	0.47656	0.46439					0.21211	0.45218
							333.527	0.45948																																	0.48444	0.49613					0.21602	0.45948
							344.571	0.47333																																	0.49232	0.49858					0.21993	0.47333
							355.953	0.48015																																	0.5002	0.49994					0.22384	0.48015
							367.461	0.48807																																	0.50808	0.52681					0.22775	0.48807
							379.19	0.50137																																	0.51596	0.53373					0.23166	0.50137
							391.256	0.50975																																	0.52384	0.53924					0.23557	0.50975
							403.451	0.51696																																	0.53172	0.55534					0.23948	0.51696
																																									0.53369	0.5589					0.2434	0.53247
																																									0.53665	0.56185					0.24731	0.53936
																																									0.53776	0.56331					0.25122	0.54791
																																									0.54191	0.56984					0.25513	0.56156
																																									0.54285	0.57147					0.25904	0.57162
																																									0.54525	0.5751					0.26295	0.57796
																																									0.5481	0.57881					0.26686	0.59443
																																									0.55048	0.5798					0.27077	0.60228
																																									0.55328	0.58528					0.27468	0.60985
																																															0.27859	0.62573
																																															0.2825	0.63621
																																															0.28641	0.64163
																																															0.29032	0.66021
																																															0.29423	0.66908
																																															0.29815	0.67262
																																															0.30206	0.69536
																																															0.30597	0.7043
																																															0.30988	0.70668
																																															0.31379	0.73313
																																															0.3177	0.73776
																																															0.32161	0.74341
																																															0.32552	0.76698
																																															0.32943	0.77311
																																															0.33334	0.77747
																																															0.33725	0.80397
																																															0.34116	0.81185
																																															0.34507	0.81183
																																															0.34898	0.84519
																																															0.3529	0.84819
[truncated: 18 more columns]

## Sheet: Figure 3
(a)	Strain	Pressure (Mpa)		Strain	Pressure (Mpa)		Strain	Pressure (Mpa)	(b)	Strain	Pressure (Mpa)		Strain	Pressure (Mpa)		Strain	Pressure (Mpa)	(c)	Strain	Pressure (Mpa)		Strain	Pressure (Mpa)		Strain	Pressure (Mpa)	(d)	Strain	Pressure (Mpa)		Strain	Pressure (Mpa)		Strain	Pressure (Mpa)	(e)	ionic	UAC	1/H	(f)	ionic	UAC	1/H	(g)	ionic	UAC	1/H
	0	0		0	0		0	0		0	0			0		0	0		0	0		0	0		0	0		0	0		0	0		0	0		6	0	100		6	0	100		6	0	100
	0.78125	0.01192		1.89394	0.08861		0.75758	0.04969		3.0303	0.05797		4.54545	0.03644		4.54545	0.10285		1.66667	0.09275		1.66667	0.23566		1.66667	0.37264		2.63158	0.63266		2.63158	0.56641		1.31579	0.1209		8	7.15992	60.6061		8	7.15992	65.7143		8	7.15992	52
	4.6875	0.06857		3.78788	0.18466		11.3636	0.29737		7.57576	0.2269		4.54545	0.04306		33.3333	2.23137		3.33333	0.35111		3.33333	0.35426		5	0.92415		3.94737	0.79331		3.94737	0.80656		2.63158	0.39583		10	30.5092	43.4783		10	30.5092	11.33		10	30.5092	23.6364
	5.46875	0.07254		5.30303	0.2534		14.3939	0.38829		10.6061	0.40245		12.1212	0.38589		43.9394	2.79927		5	0.50017		10	1.09819		35	4.00961		7.89474	1.28354		10.5263	1.74561		27.6316	4.20172		13.4	100	0		13.4	100	0		13.4	100	0
	8.59375	0.14309		12.1212	0.41322		30.303	0.96828		15.1515	0.65088		15.1515	0.48195		50	2.65767		10	0.89599		11.6667	1.29073		41.6667	4.78801		7.89474	1.39947		13.1579	2.03047		35.5263	5.29646
	9.375	0.16694		14.3939	0.45214		37.1212	1.28983		18.1818	0.92249		22.7273	1.06327		48.4849	2.39748		10	0.99039		20	2.23336		48.3333	5.32958		10.5263	1.84333		19.7368	2.88341		46.0526	6.41603
	13.2812	0.26731		21.9697	0.64299		50	1.62322		22.7273	1.18582		24.2424	1.18251		48.4849	2.37214		11.6667	1.3001		21.6667	2.44899		48.3333	5.27658		10.5263	1.95595		21.0526	3.11693		47.3684	6.56343
	13.2812	0.29314		23.4849	0.6887		49.2424	1.421		25.7576	1.40941		31.8182	1.72077		46.9697	2.2577		13.3333	1.38788		26.6667	3.1267		50	5.07453		15.7895	2.40643		27.6316	3.94501		50	6.70752
	18.75	0.41736		30.303	0.89135		48.4849	1.27161		30.303	1.67108		33.3333	1.83836		46.9697	2.23302		18.3333	1.85658		28.3333	3.32539		50	5.01822		15.7895	2.51739		28.9474	4.23319		50	6.33322
	19.5312	0.44121		32.5758	0.9523		47.7273	1.16959		33.3333	1.91785		40.9091	2.39649		45.4545	2.10335		18.3333	1.96423		36.6667	4.32736		50	4.78304		19.7368	2.96621		35.5263	5.11924		50	6.30672
	23.4375	0.55349		40.9091	1.28827		43.9394	0.76424		37.8788	2.17787		43.9394	2.53561		28.7879	0.41752		21.6667	2.36833		36.6667	4.35889		50	4.74164		19.7368	3.07552		39.4737	5.3362		50	6.22888
	24.2188	0.58132		43.1818	1.39646		40.9091	0.59755		43.9394	2.54554		50	2.75588		22.7273	0.05813		21.6667	2.46439		45	5.16136		50	4.59258		25	3.526		44.7368	5.95561		50	6.21232
	27.3438	0.69361		50	1.63263		25.7576	0.12661		50	2.72772		48.4849	2.42796		0	0		26.6667	2.92812		48.3333	5.33695		50	4.5578		25	3.66181		46.0526	6.21729		47.3684	5.58794
	28.125	0.72441		49.2424	1.60596		19.697	0.08927		48.4849	2.57867		46.9697	2.211					26.6667	3.02252		50	5.35851		43.3333	3.52435		27.6316	3.99636		47.3684	6.39947		46.0526	5.30474
	32.0312	0.83504		48.4849	1.49016		0	0		46.9697	2.46936		45.4545	1.87479					31.6667	3.39516		50	5.30614		40	3.00099		28.9474	4.12223		50	6.54853		28.9474	2.16794
	33.5938	0.8844		47.7273	1.22657					45.4545	2.29381		37.8788	0.86618					31.6667	3.50778		50	5.13056		16.6667	0.70056		31.5789	4.5164		44.7368	5.19212		21.0526	0.97549
	35.9375	0.9947		39.3939	0.56833					43.9394	2.15966		36.3636	0.70553					35	3.93342		50	5.09667		0	0		32.8947	4.62239		43.4211	4.75489		0	0
	37.5	1.02849		37.1212	0.48682					40.9091	1.89301		30.303	0.44386					35	4.03776		50	4.94265					35.5263	5.05134		35.5263	3.57237
	41.4062	1.18251		30.303	0.2895					39.3939	1.6744		28.7879	0.3627					40	4.44187		48.3333	4.63922					35.5263	5.19212		34.2105	3.25936
	42.1875	1.22325		29.5454	0.29407					36.3636	1.37132		22.7273	0.16065					41.6667	4.54124		41.6667	3.61187					39.4737	5.70884		27.6316	2.09341
	46.0938	1.44783		22.7273	0.17522					33.3333	1.12951		19.697	0.12753					43.3333	4.894		40	3.25608					40.7895	5.83637		26.3158	1.84167
	46.875	1.4995		20.4546	0.15389					31.8182	0.97549		12.1212	0.04306					45	4.99006		33.3333	2.31499					44.7368	6.37794		19.7368	0.99536
	50	1.6098		14.3939	0.08152					28.7879	0.75687		10.6061	0.03809					48.3333	5.36436		31.6667	2.06239					44.7368	6.51209		17.1053	0.82146
	49.2188	1.3584		12.1212	0.07237					28.7879	0.737		4.54545	0.00994					50	5.38092		25	1.19061					47.3684	6.85326		10.5263	0.31964
	48.4375	1.15071		4.54545	0.0419					24.2424	0.51342		0	0					50	5.25836		21.6667	0.8263					47.3684	6.81517		9.21053	0.21199
	46.875	0.99205		2.27273	0.03047					22.7273	0.47532								50	5.22027		18.3333	0.36966					47.3684	6.80855		3.94737	0.10931
	42.9688	0.73965		0.75758	0.0099					19.697	0.39914								50	5.17721		16.6667	0.25722					47.3684	6.80523		2.63158	0.04472
	42.1875	0.65982		0	0					19.697	0.38258								50	5.14906		11.6667	0.13554					47.3684	6.80358		0	0
	39.0625	0.55548								16.6667	0.26664								50	5.10931		10	0.08471					47.3684	6.80855
	38.2812	0.51971								12.1212	0.13581								48.3333	4.95528		0	0					50	6.79198
	34.375	0.39848								10.6061	0.08447								45	4.23816								50	6.77211
	34.375	0.37562								9.09091	0.05962								43.3333	4.08745								50	6.70255
	32.0312	0.32295								7.57576	0.02484								40	3.40013								50	6.68268
	30.4688	0.31004								0	0								40	3.24942								50	6.62305
	26.5625	0.22259																	35	2.70951								50	6.60815
	26.5625	0.20669																	35	2.56873								47.3684	6.368
	22.6562	0.14607																	31.6667	2.00729								47.3684	6.16761
	21.0938	0.13216																	31.6667	1.88307								44.7368	5.50182
	17.1875	0.08049																	26.6667	1.43922								43.4211	5.33289
	17.1875	0.07652																	26.6667	1.33819								39.4737	4.62736
	13.2812	0.0626																	25	1.01358								39.4737	4.45346
	12.5	0.06062																	21.6667	0.91421								35.5263	3.79762
	8.59375	0.02186																	20	0.68566								34.2105	3.60053
	7.8125	0.01192																	18.3333	0.62769								31.5789	3.00927
	4.6875	0.00397																	16.6667	0.45379								28.9474	2.8685
	0	0																	13.3333	0.41901								26.3158	2.19609
																			10	0.28652								25	2.06691
																			10	0.2153								21.0526	1.57337
																			0	0								19.7368	1.42928
																												17.1053	0.99702
																												15.7895	0.90759
																												13.1579	0.55648
																												10.5263	0.47532
																												7.89474	0.23352
																												6.57895	0.18218
																												3.94737	0.0414
																												2.63158	0.01822
																												0	0

## Sheet: Figure 4
(b)	pressure (kPa)	contact area		pressure (kPa)	contact area		pressure (kPa)			pressure (kPa)	contact area	(h)	Pressure	Capacitance	(i)	Pressure	Capacitance	(j)	Pressure	Capacitance	(k)	Pressure	Capacitance
	0	0		0	0		0	0		0	0		0	0		0	0		0	0		0	0
	1.96256e-05	3.19995e-05		0.000465579	1.06665e-05		1.96256e-05	1.06694e-05		0.000465579	1.06665e-05		13.4625	62.9		13.8856	37.5		14.3856	29.5		14.5587	15.5
	0.000371384	3.19997e-05		0.00344	1.06665e-05		0.000371384	9.14883e-05		0.00344	1.06665e-05		28.8481	147		27.7711	82.9		28.7712	75		29.1366	75.1
	0.00193	3.20005e-05		0.0107	1.06667e-05		0.00193	0.000303046		0.0107	1.06667e-05		42.3106	251.5		41.6567	145.6		43.1376	144.3		43.6953	120.6
	0.00594	3.20033e-05		0.02328	1.06675e-05		0.00594	0.000635255		0.02328	1.06675e-05		57.6963	349		55.5615	214.6		57.5232	206.6		58.254	172.8
	0.0139	3.20105e-05		0.04161	1.06693e-05		0.0139	0.00109		0.04161	1.06693e-05		71.1587	448.5		69.4471	265.3		71.8896	256		72.8319	243.1
	0.02737	0.000268416		0.06556	8.5509e-05		0.02737	0.00171		0.06556	8.5509e-05		86.5444	560.1		83.3327	326.4		86.2752	321.5		87.3906	296.9
	0.04701	0.000268441		0.09454	8.55217e-05		0.04701	0.00273		0.09454	8.55217e-05		101.93	672.6		97.2182	376		100.661	374.3		101.969	360.4
	0.07288	0.000553275		0.12761	0.000172572		0.07288	0.00363		0.12761	0.000172572		115.393	782.4		111.104	441.5		115.027	422.1		116.527	412.2
	0.10542	0.000851083		0.16357	0.000291292		0.10542	0.00451		0.16357	0.000291292		130.778	891.3		124.989	503.7		129.413	473.9		131.086	476.1
	0.1429	0.0014		0.20101	0.000455853		0.1429	0.00579		0.20101	0.000455853		144.241	978.2		138.894	550.7		143.779	518.4		145.664	557
	0.18453	0.00212		0.23844	0.000729231		0.18453	0.00662		0.23844	0.000729231		159.626	1099.7		152.78	616.3		158.165	575.8		160.223	607.7
	0.2271	0.0029		0.2744	0.000984012		0.2271	0.0076		0.2744	0.000984012		175.012	1209.4		166.665	661.4		172.531	622.7		174.8	672.9
	0.26902	0.00454		0.30747	0.00154		0.26902	0.00854		0.30747	0.00154		188.475	1294.9		180.551	724.3		186.917	671.6		189.359	742.4
	0.3077	0.005		0.33645	0.00171		0.3077	0.0094		0.33645	0.00171		203.86	1436.9		194.436	782.9		201.302	722.1		203.918	805.8
	0.34139	0.00732		0.3604	0.0025		0.34139	0.01038		0.3604	0.0025		217.323	1548		208.322	829.6		215.669	777		218.496	875.6
	0.36795	0.00856		0.37873	0.00291		0.36795	0.01082		0.37873	0.00291		232.708	1629		222.227	892.3		230.054	814.3		233.055	941.5
	0.38634	0.01105		0.39131	0.00412		0.38634	0.01084		0.39131	0.00412		246.171	1754.5		236.112	938.6		244.421	870		247.632	984.8
	0.39693	0.0128		0.39857	0.00456		0.39693	0.01084		0.39857	0.00456		261.556	1852.8		249.998	1000.9		258.806	908.4		262.191	1037.1
	0.4013	0.01506		0.40155	0.00577		0.4013	0.01087		0.40155	0.00577		276.942	1944.2		263.884	1060.8		273.173	968.8		276.75	1094.4
	0.40201	0.01788		0.40201	0.00665		0.40201	0.01094		0.40201	0.00665		290.405	2046.1		277.769	1107.1		287.558	1018.7		291.328	1136.4
	0.84775	0.0177		0.18219	0.00665		0.40201	0.01094		0.18188	0.00665		305.79	2148.7		291.655	1170.3		301.944	1070.7		305.886	1184.3
	0.85982	0.01788		0.18878	0.00665		0.40205	0.01094		0.18833	0.00665		319.253	2247.6		305.56	1214.1		316.31	1113.1		320.464	1227.8
	0.86148	0.01788		0.18909	0.00665		0.40246	0.01094		0.18878	0.00665		334.638	2324		319.445	1274.9		330.696	1161.7		335.023	1278.7
	0.86474	0.01787		0.19043	0.00668		0.40353	0.01097		0.189	0.00665		348.101	2415.8		333.331	1332.8		345.062	1218.4		349.582	1326.1
	0.46536	0.01787		0.19228	0.00675		0.40561	0.01101		0.18946	0.00668		363.487	2495.9		347.216	1378.1		359.448	1259.3		364.16	1364
	0.47475	0.01811		0.19507	0.00674		0.40903	0.01101		0.1902	0.00668		378.872	2563.2		361.102	1439		373.833	1314.4		378.718	1412.6
	0.4856	0.01869		0.19906	0.00681		0.41408	0.01104		0.19165	0.00668		392.335	2655.7		374.987	1482.3		388.2	1357.5		393.296	1452.1
	0.5014	0.01908		0.20483	0.00691		0.42104	0.01112		0.19283	0.00675		407.72	2733.9		388.892	1539.2		402.585	1399.9		407.855	1501.4
	0.52228	0.01914		0.21267	0.00718		0.43032	0.01134		0.19519	0.00674		421.183	2788.4		402.778	1596.6		416.952	1445.2		422.414	1544.9
	0.55038	0.01965		0.22252	0.00754		0.44231	0.01171		0.19745	0.00674		436.569	2861.5		416.663	1639		431.337	1488.1		436.992	1582.1
	0.58348	0.02038		0.23446	0.00775		0.45742	0.01229		0.20049	0.00686		451.954	2923.8		430.549	1699.1		445.704	1529.5		451.55	1622.7
	0.62691	0.02184		0.2495	0.00819		0.47629	0.01322		0.20444	0.00691		465.417	2974		444.434	1742.3		460.089	1575.1		466.128	1660
	0.67823	0.02356		0.26833	0.00844		0.49924	0.01362		0.20875	0.00715		480.802	3039.7		458.32	1798		474.475	1629.1		480.687	1714.1
	0.74083	0.02454		0.29015	0.00901		0.52625	0.01391		0.21407	0.00724		494.265	3110.1		472.225	1856		488.841	1661.9		495.246	1753.9
	0.81495	0.02557		0.31618	0.00985		0.5577	0.0142		0.22019	0.00744		509.65	3166		486.11	1897.9		503.227	1710		509.824	1787.5
	0.90118	0.02726		0.34726	0.01046		0.59394	0.01447		0.22757	0.00754		523.113	3224.7		499.996	1955.3		517.593	1742.5		524.382	1826.1
	1.00407	0.03129		0.38322	0.01081		0.63562	0.01507		0.23548	0.00775		538.499	3288.2		513.882	1994.5		531.979	1794.5		538.96	1870.6
	1.1246	0.03271		0.42401	0.01127		0.68379	0.0163		0.24511	0.00803		553.884	3338.1		527.767	2046.6		546.345	1834.6		553.519	1908.9
	1.25976	0.03377		0.47169	0.01294		0.74008	0.0178		0.25556	0.00838		567.347	3390.2		541.653	2100.4		560.731	1872		568.078	1947.7
	1.41675	0.03827		0.5273	0.01385		0.80361	0.01834		0.26776	0.00844		582.732	3451.5		555.557	2140.2		575.117	1915.2		582.656	1977.9
	1.59884	0.04188		0.5898	0.01437		0.87441	0.01884		0.28086	0.00873		596.195	3499.4		569.443	2196.2		589.483	1956.8		597.214	2017.3
	1.80477	0.04395		0.6603	0.01558		0.95237	0.01929		0.29575	0.00918		611.581	3562		583.329	2236.3		603.869	1987.9		611.792	2054.6
	2.03436	0.04778		0.74152	0.0178		1.04298	0.02251		0.31234	0.00955		625.043	3608.2		597.214	2288.8		618.235	2027.7		626.351	2090.5
	2.29964	0.05396		0.83211	0.01857		1.14465	0.02334		0.33102	0.01021		640.429	3646		611.1	2326.2		632.62	2057.4		640.929	2130.8
	2.59556	0.05671		0.93237	0.01916		1.25525	0.02372		0.35162	0.01046		655.814	3693.2		624.985	2378.8		647.006	2101.1		655.487	2176
	2.92148	0.06132		1.04617	0.02256		1.37778	0.02597		0.37372	0.01081		669.277	3742.8		638.89	2430		661.372	2131.4		670.046	2218.4
	3.29465	0.0695		1.17417	0.02348		1.51556	0.02803		0.39811	0.01088		684.663	3778.6		652.776	2466.8		675.758	2173.6		684.624	2246.1
	3.70622	0.07076		1.31307	0.02471		1.66739	0.02986		0.42429	0.01127		698.125	3829.1		666.661	2518.3		690.124	2215.9		699.183	2283
	4.15622	0.07901		1.4684	0.02735		1.83382	0.03175		0.45348	0.01214		713.511	3876.3		680.547	2553.5		704.51	2250.8		713.761	2318.5
	4.6624	0.08656		1.64061	0.02938		2.01707	0.03354		0.48577	0.01351		726.973	3908.6		694.432	2601.9		718.876	2291.2		728.319	2354.1
	5.21517	0.09078		1.82979	0.03173		2.2151	0.03538		0.5218	0.01385		742.359	3948		708.318	2649.6		733.262	2321.5		742.878	2390.1
	5.82483	0.0993		2.0381	0.03355		2.43554	0.03964		0.55945	0.01424		757.744	3979		722.223	2683.4		747.648	2362.5		757.456	2422
	6.48501	0.10414		2.26237	0.0362		2.67557	0.0409		0.60068	0.01442		771.207	4031.4		736.108	2727.7		762.014	2403.9		772.015	2455.6
	7.21818	0.11778		2.51333	0.04006		2.93182	0.04245		0.6444	0.0151		786.593	4071.5		749.994	2761.7		776.4	2433.9		786.593	2481.7
	8.01622	0.12201		2.78344	0.04125		3.21283	0.04742		0.69248	0.01668		800.055	4101.4		763.88	2810.4		790.766	2478.1		801.151	2520.4
	8.86625	0.12822		3.07267	0.04428		3.52081	0.04949		0.74545	0.0178		815.441	4147.4		777.765	2843.2		805.152	2509.6		815.71	2552.1
	9.8035	0.14497		3.39443	0.04921		3.84883	0.05151		0.80234	0.01834		830.826	4181.9		791.67	2889.2		819.518	2546.6		830.288	2577.8
	10.8218	0.14949		3.73853	0.05091		4.19942	0.05372		0.86219	0.01894		844.289	4209.5		805.555	2930.4		833.904	2586.7		844.847	2609.5
	11.9087	0.15698		4.10637	0.05344		4.58169	0.05997		0.92654	0.01907		859.675	4247.1		819.441	2962.1		848.289	2616.4		859.425	2649.7
	13.0755	0.16999		4.50468	0.05941		4.99548	0.06257		0.99476	0.02099		873.137	4282.7		833.327	3008.6		862.656	2657.3		873.983	2680.4
	14.3514	0.18413		4.93932	0.06219		5.43147	0.06375		1.07073	0.0229		888.523	4306.9		847.212	3040.5		877.041	2684.9		888.542	2713.8
	15.7047	0.18898		5.39757	0.06384		5.90031	0.07123		1.15158	0.02348		901.985	4342.4		861.098	3085.4		891.408	2730.5		903.12	2742.5
	17.1381	0.20169		5.88813	0.071		6.40876	0.07421		1.23629	0.02384		917.371	4371		875.003	3116.3		905.793	2767.5		917.679	2771.4
	18.7099	0.21861		6.42123	0.07349		6.94633	0.07611		1.32565	0.0248		932.757	4405.6		888.888	3158.1		920.179	2796.4		932.257	2803.8
	20.3756	0.22593		6.98412	0.07617		7.51138	0.08118		1.42289	0.02652		946.219	4437.7		902.774	3195.4		934.545	2833.1		946.815	2836.7
	22.1187	0.23304		7.57797	0.08189		8.12879	0.08745		1.52636	0.02817		961.605	4466		916.659	3226.1		948.931	2873.9		961.374	2859.8
	24.0197	0.26137		8.22676	0.08755		8.77581	0.08861		1.63662	0.02938		975.067	4499		930.545	3267.8		963.297	2902.3		975.952	2889.9
	26.023	0.26466		8.90361	0.08901		9.45387	0.09364		1.75353	0.03046		990.453	4528		944.43	3297.4		977.683	2937.7		990.511	2916
	28.1184	0.27792		9.61781	0.09644		10.1898	0.10104		1.87779	0.03241		1003.92	4556.1		958.335	3340.5		992.049	2970.9		1005.09	2949.6
	30.3852	0.30267		10.4039	0.10246		10.961	0.10323		2.00948	0.0335		1019.3	4586.8		972.221	3369.6		1006.43	3013.2		1019.65	2979.2
	32.7686	0.30994		11.3398	0.10937		11.7669	0.10705		2.14733	0.03392		1034.69	4622		986.106	3409.9		1020.82	3045.2		1034.21	3003.6
	35.2486	0.32048		12.3923	0.12188		12.6343	0.11722		2.29329	0.03668		1048.15	4651.2		999.992	3445.4		1035.19	3071.5		1048.78	3032.2
	37.9283	0.3521		13.5759	0.13233		13.5435	0.11841		2.45046	0.03976		1063.53	4674.8		1013.88	3475.1		1049.57	3106.3		1063.34	3058.9
	40.7287	0.35597		14.8478	0.13787		14.4843	0.12242		2.6163	0.04062		1077	4700.7		1027.76	3515.3		1063.94	3132		1077.92	3085.1
	43.628	0.37104		16.2213	0.15351		15.4997	0.13369		2.78828	0.04125		1092.38	4728.3		1041.67	3545.3		1078.32	3165.4		1092.48	3113.3
	46.7662	0.40162		17.7227	0.16374		16.5591	0.13458		2.96738	0.04281		1107.77	4753.1		1055.55	3582.2		1092.71	3200.7		1107.04	3134.9
	50.0185	0.40384		19.3065	0.16901		17.653	0.14142		3.15886	0.04582		1121.23	4777		1069.44	3611.3		1107.08	3224.8		1121.62	3161.8
	53.388	0.43294		21.0041	0.18941		18.8323	0.15177		3.3632	0.04902		1136.62	4795.2		1083.32	3648.9		1121.46	3259.8		1136.17	3191.4
	57.0243	0.45593		22.8259	0.19699		20.0524	0.15261		3.5764	0.04958		1150.08	4821.9		1097.21	3682.5		1135.83	3297.8		1150.75	3226.2
	60.7607	0.45745		24.7379	0.20406		21.3104	0.15984		3.79852	0.05143		1165.46	4846		1111.1	3709		1150.21	3322.9		1165.31	3251.1
	64.641	0.49565		26.7716	0.22593		22.6647	0.17036		4.02941	0.05266		1178.93	4863.8		1125	3746.8		1164.58	3355.5		1179.87	3278.3
	68.7988	0.51078		28.9394	0.23321		24.0604	0.1713		4.27119	0.05428		1194.31	4892.4		1138.89	3773.6		1178.97	3379.2		1194.45	3306.8
	73.0569	0.51409		31.1859	0.24072		25.5074	0.18324		4.52833	0.0594		1209.7	4917.7		1152.77	3810.8		1193.35	3411.7		1209.01	3332.7
	77.5332	0.56037		33.5966	0.26389		27.0468	0.1896		4.80006	0.06184		1223.16	4934		1166.66	3836.3		1207.72	3453.9		1223.58	3357.7
	82.2403	0.56907		36.1046	0.26859		28.6231	0.18994		5.08221	0.06265		1238.55	4957.4		1180.54	3871.3		1222.1	3477.8		1238.14	3385.6
	87.0425	0.57283		38.7339	0.28848		30.2735	0.20751		5.37209	0.06365		1252.01	4977.9		1194.43	3903.5		1236.47	3509.5		1252.7	3407.3
	92.1332	0.62912		41.5533	0.3021		32.1198	0.21418		5.67348	0.06579		1267.39	4997.9		1208.33	3929		1250.86	3533.1		1267.28	3434.3
	97.4363	0.63224		44.6766	0.32077		34.1615	0.22206		5.99575	0.07145		1280.86	5019.3		1222.22	3964		1265.22	3569.1		1281.84	3455.1
	102.854	0.65516		48.0329	0.34413		36.3996	0.2432		6.33197	0.07331		1296.24	5038.9		1236.1	3988		1279.61	3597.1		1296.42	3486.4
	108.601	0.68933		51.644	0.3672		38.7944	0.25152		6.68033	0.07508		1311.63	5057.5		1249.99	4022.7		1293.99	3620		1310.97	3511.7
	114.502	0.69601		55.4477	0.37691		41.3117	0.2655		7.03944	0.07627		1325.09	5074.5		1263.88	4046.8		1308.36	3651.7		1325.53	3538.2
	120.612	0.74081		59.472	0.41189		44.024	0.28618		7.40991	0.07914		1340.48	5094.1		1277.74	4080.3		1322.74	3673.6		1340.11	3559.1
	127.045	0.75826		63.7462	0.42398		46.8585	0.29268		7.80425	0.08615		1353.94	5111.5		1291.59	4113.1		1337.11	3705.7		1354.67	3584.6
	133.594	0.76217		68.1692	0.4435		49.8273	0.31379		8.21745	0.08755		1369.33	5132.6		1305.63	4136.5		1351.5	3738.5		1369.25	3614.6
	140.441	0.81855		72.8938	0.47546		52.9864	0.32783		8.64039	0.0884		1382.79	5150		1319.48	4171.3		1365.88	3762.9		1383.81	3633.6
	147.564	0.83059		77.7782	0.48307		56.2501	0.33495		9.07458	0.08965		1398.17	5166.5		1333.32	4194.3		1380.25	3790.3		1398.37	3657.5
	154.801	0.84337		82.8803	0.52629		59.6815	0.36036		9.52578	0.09424		1413.56	5184.9		1347.17	4226.6		1394.71	3812.5		1412.94	3683.1
	162.443	0.89521		88.2562	0.5416		63.2781	0.37366		10.0036	0.1007		1427.02	5201.7		1361.02	4254.1		1408.94	3840.9		1427.5	3705.3
	170.274	0.9038		93.7929	0.55884		66.9889	0.38145		10.4975	0.10173		1442.41	5213.6		1375.06	4277		1423.37	3871.3		1442.08	3728.5
	178.287	0.94845		99.6031	0.59523		70.8813	0.40674		11.0042	0.10349		1455.87	5232.4		1388.9	4305.1		1437.79	3898.2		1456.64	3753.6
	186.686	0.96768		105.633	0.60491		74.9299	0.41749		11.5238	0.10479		1471.26	5249.1		1402.75	4327.6		1452.22	3933.5		1471.2	3774.1
	195.281	0.98577		111.873	0.64096		79.1095	0.43771		12.0647	0.11209		1486.64	5261.2		1416.6	4359.1		1466.45	3963.7		1485.78	3797.4
	204.166	1.03892		118.407	0.66253		83.4948	0.45335		12.6365	0.11745		1500.1	5277		1430.64	4382.3		1480.87	3988.6		1500.33	3823.8
	213.35	1.04802		125.093	0.6863		87.9827	0.46601		13.223	0.11799		1515.49	5290.2		1444.48	4410.1		1495.3	4018.9		1514.91	3847
	222.671	1.0634		132.078	0.717		92.6588	0.491		13.821	0.11889		1528.95	5301.9		1458.33	4439.1		1509.72	4045.1		1529.47	3868.1
	232.428	1.13063		139.281	0.73192		97.5049	0.50597		14.4328	0.12207		1544.34	5314.9		1472.18	4460.9		1523.95	4065.7		1543.95	3893
	242.49	1.14652		146.762	0.77068		102.517	0.52032		15.079	0.13207		1557.8	5328.2		1486.03	4489.9		1538.38	4093.4		1558.57	3911.9
	252.707	1.17978		154.471	0.78943		107.676	0.53778		15.7516	0.13492		1573.19	5337.8		1500.06	4510.7		1552.8	4114.1		1573.19	3936.2
	263.314	1.20017		162.399	0.81849		113.015	0.5526		16.4373	0.13464		1588.57	5350		1513.91	4540.2		1567.22	4145.3		1587.8	3963.3
	274.052	1.21463		170.604	0.8427		118.488	0.57259		17.1327	0.1356		1602.03	5359		1527.76	4561.4		1581.46	4179.6		1602.23	3980.1
	285.289	1.29704		179.101	0.88039		124.214	0.604		17.8547	0.14644		1617.42	5369.7		1541.61	4590		1595.88	4203.8		1616.84	4003
	296.853	1.31148		187.858	0.90676		130.125	0.61187		18.6179	0.15156		1630.88	5381.3		1555.45	4618		1610.3	4230.3		1631.46	4027
	308.559	1.3147		196.79	0.92511		136.34	0.64006		19.3976	0.15225		1646.27	5389.7		1569.49	4638.6		1624.73	4259.9		1646.07	4045.4
	320.563	1.35805		206.021	0.94956		142.956	0.66035		20.1896	0.15269		1659.73	5399		1583.34	4667.1		1638.96	4281.5		1660.5	4069.2
	332.855	1.40266		215.52	0.98416		149.812	0.68354		20.9956	0.15485		1675.12	5406.2		1597.19	4688.4		1653.38	4307.9		1675.12	4085.3
	345.613	1.46817		225.344	1.03307		156.999	0.72796		21.8437	0.16847		1690.5	5416		1611.03	4716.7		1667.81	4329.3		1689.73	4110.4
	358.799	1.48411		235.428	1.0502		164.446	0.73629		22.7236	0.17035		1703.96	5425.5		1625.07	4743.9		1682.23	4358.1		1704.35	4134.4
	372.079	1.48815		245.674	1.06127		172.018	0.75468		23.6181	0.17087		1719.35	5434		1638.92	4763.7		1696.46	4386.9		1718.77	4163.2
	385.554	1.52892		256.197	1.09423		179.908	0.78506		24.5259	0.17251		1732.81	5440.1		1652.77	4791		1710.89	4413.1		1733.39	4183.3
	399.399	1.57881		267.055	1.14376		188.053	0.81524		25.465	0.18124		1748.2	5446.4		1666.61	4810.5		1725.31	4443.1		1748	4204.1
	413.797	1.61686		278.237	1.18171		196.476	0.85291		26.4456	0.18931		1763.58	5453		1680.46	4836.4		1739.74	4469.4		1762.62	4225.5
	428.561	1.66472		289.684	1.19495		205.182	0.8698		27.4473	0.18985		1777.05	5456.7		1694.5	4861.3		1754.16	4494.2		1777.05	4242.5
	443.517	1.67067		301.277	1.21147		214.007	0.87622		28.4612	0.1899		1792.43	5460.6		1708.35	4880.8		1768.39	4523		1791.66	4263.6
	458.544	1.69794		313.121	1.25204		223.059	0.91697		29.495	0.19755		1805.89	5463		1722.2	4906.8		1782.82	4549.7		1806.28	4286.7
	473.933	1.72233		325.339	1.29852		232.418	0.94417		30.5836	0.2088					1736.04	4926.1		1797.24	4570		1820.89	4308.7
	489.96	1.81061		337.893	1.32875		242.037	0.97946		31.7	0.20982					1750.08	4951		1811.66	4598.5		1835.32	4330.4
	506.367	1.85342		350.733	1.35892		251.947	1.00535		32.8289	0.21024					1763.93	4969		1825.89	4626.8		1849.94	4351
	523.037	1.87069		363.714	1.37182		262	1.01933		33.9757	0.21292					1777.78	4995		1840.32	4651.7		1864.55	4366.8
	539.747	1.86779		376.867	1.40414		272.224	1.0453		35.1698	0.22706					1791.62	5017.9		1854.74	4677		1878.98	4387.5
	556.639	1.90188		390.422	1.45167		282.721	1.08118		36.4024	0.23027					1805.47	5036.2		1869.17	4704.8		1893.59	4406.3
	574.151	2.01283		404.39	1.50022		293.556	1.12132		37.6523	0.23055					1819.51	5062.5		1883.4	4723.5		1908.21	4429.6
				418.59	1.52389		304.597	1.14318		38.9188	0.23353					1833.36	5080.4		1897.82	4749.3		1922.82	4450.3
				432.933	1.53591		315.804	1.16284		40.2261	0.2467					1847.2	5106.1		1912.25	4781.7		1937.25	4469.5
				447.4	1.56286		327.191	1.18511		41.5861	0.25276					1861.05	5122.9		1926.67	4805.6		1951.87	4490.1
				462.17	1.62112		338.72	1.21786		42.9655	0.25242					1874.9	5148.6		1940.9	4830.8		1966.48	4508.8
				477.487	1.67627		350.647	1.26474		44.3572	0.25363					1888.94	5174.3		1955.33	4849.4		1981.1	4520.2
				493.025	1.68931		362.846	1.28518		45.7841	0.26527					1902.78	5191.4		1969.75	4879.8		1995.52	4533
				508.655	1.70861		375.081	1.29351		47.2732	0.27283					1916.63	5216.6		1984.18	4903.6		2010.14	4543.7
				524.427	1.7346		387.526	1.33795		48.7847	0.27628					1930.48	5234.3		1998.41	4919.2
				540.323	1.75686		400.191	1.35433		50.3144	0.27638					1944.52	5258.8		2012.83	4939.6
				556.67	1.83226		413.007	1.38541		51.8646	0.2841					1958.37	5281		2027.25	4958.3
				573.481	1.88647		426.073	1.43984		53.4819	0.29682					1972.21	5299.6
				590.504	1.90106		439.507	1.46546		55.136	0.30026					1986.06	5324.3
				607.455	1.90044		452.939	1.4687		56.809	0.30142					1999.91	5341.2
				624.375	1.91177		466.344	1.48466		58.4979	0.30394					2013.95	5365.7
				641.458	1.97926		479.959	1.53131		60.2455	0.31895
				659.287	2.06146		493.945	1.57963		62.1255	0.32592
										64.1164	0.33452
										66.1929	0.34047
										68.3553	0.35682
										70.6178	0.36706
										72.9357	0.37167
										75.3073	0.37791
										77.7513	0.39381
										80.3024	0.4077
										82.9228	0.41916
										85.5957	0.42278
										88.3252	0.43503
										91.1482	0.44922
										94.0308	0.45399
										96.961	0.46158
										99.9644	0.47759
										103.074	0.49808
										106.261	0.50633
										109.499	0.51235
										112.769	0.51732
										116.119	0.53676
										119.555	0.54279
										123.03	0.55135
										126.6	0.57508
										130.276	0.58879
										134.017	0.59664
										137.812	0.60762
										141.661	0.61217
										145.544	0.61923
										149.492	0.63185
										153.563	0.65539
										157.716	0.66631
										161.929	0.6772
										166.222	0.69797
										170.612	0.70494
										175.027	0.70699
										179.455	0.71087
										183.969	0.73394
										188.603	0.7499
										193.296	0.76099
										198.067	0.77196
										202.933	0.79529
										207.898	0.80496
										212.889	0.81083
										217.898	0.81022
										222.951	0.82687
										228.117	0.84735
										233.385	0.86014
										238.721	0.87393
										244.133	0.89141
										249.644	0.90868
										255.219	0.91971
										260.818	0.92186
										266.415	0.92386
										272.064	0.94211
										277.924	0.96718
										283.948	0.98501
										290.104	1.00523
										296.354	1.02029
										302.699	1.03863
										309.129	1.0506
										315.603	1.05854
										322.095	1.06121
										328.68	1.08594
										335.367	1.10465
										342.16	1.12614
										349.102	1.15661
										356.164	1.17434
										363.241	1.17826
										370.323	1.18585
										377.424	1.19689
										384.561	1.21517
										391.825	1.23412
										399.08	1.25067

## Sheet: Figure 5
(a)	Time (s)	Cs (nF)	(b)	Time (s)	Cs (F)		Time (s)	Cs (F)	(c)	Time (s)	Cs (F)	(d)	Time (s)	Cs (F)	(e)	Time (s)	Cs (nF)		Time (s)	Cs (nF)	(f)	Time (s)	Cs (nF)	(g)	Time (s)	Cs (nF)	(h)	35 kPa	Time (s)	Cs (nF)		Time (s)	Cs (nF)		Time (s)	Cs (nF)		Time (s)	Cs (nF)	340 kPa	Time (s)	Cs (nF)		Time (s)	Cs (nF)		Time (s)	Cs (nF)
	0	2.86		0	0		0	0.6		0	0		7.8011	377.45		0	0.46		15.256	375.9		0	0		0	0			0	0.57		25.017	0		34.997	0.81		40.055	0		0	0		25.017	0		35.2	2
	0.0704	2.88		0.1453	0.017		0.1773	0.25		0.1453	0.017		7.9784	385.55		0.06811	0.44		15.324	375.92		0.1131	16.8		0.06838	5.74			0.06743	1.11		25.085	6.86		35.065	11.66		40.122	16.65		0.06743	15.16		25.085	23.76		35.267	249.88
	0.1408	2.9		0.29059	0.035		0.3546	0.73		0.29059	0.035		8.1557	384.42		0.13621	0.53		15.392	376.34		0.2263	200.9		0.13676	8.95			0.13486	1.71		25.152	10.29		35.132	30.16		40.19	54.44		0.13486	25.28		25.152	48.7		35.335	509.68
	0.21119	2.92		0.43589	0.016		0.53189	0.06		0.43589	0.016		8.333	384.78		0.20432	0.55		15.46	376.76		0.3394	316.4		0.20515	12.82			0.2023	3.45		25.22	20.58		35.2	43.62		40.257	77.13		0.2023	55.62		25.22	115.48		35.402	674.14
	0.28159	2.94		0.58118	0.005		0.70919	0.64		0.58118	0.005		8.5103	385.82		0.27242	0.57		15.528	377.21		0.4525	383.5		0.27353	16.76			0.26973	5.37		25.287	27.44		35.267	58.05		40.325	86.72		0.26973	88.24		25.287	255.18		35.469	836.32
	0.35199	2.96		0.72648	0.025		0.88649	0.3		0.72648	0.025		8.6876	385.84		0.34053	0.59		15.596	377.51		0.5656	395.7		0.34191	19.75			0.33716	7.95		25.355	37.73		35.335	67.16		40.392	88.54		0.33716	136.74		25.355	350.94		35.537	924.78
	0.42239	2.99		0.87178	0.069		1.0638	1.1		0.87178	0.069		8.8649	384.95		0.40864	0.59		15.664	377.88		0.6788	370.2		0.41029	24.23			0.40459	11.31		25.422	41.16		35.402	77.7		40.459	56.69		0.40459	190.04		25.422	466.18		35.604	1041.72
	0.49278	3		1.0171	0.067		1.2411	0.59		1.0171	0.067		9.0422	386.85		0.47674	0.55		15.733	378.2		0.7919	271.6		0.47868	27.32			0.47203	14.07		25.489	51.45		35.469	83.95		40.527	6.83		0.47203	231.86		25.489	570.24		35.672	1128.14
	0.56318	3.02		1.1624	0.062		1.4184	0		1.1624	0.062		9.2195	386.65		0.54485	0.63		15.801	378.37		0.905	91.3		0.54706	31.87			0.53946	17.97		25.557	54.88		35.537	90.32		40.594	0.35		0.53946	287.26		25.557	644.84		35.739	1200.08
	0.63358	3.05		1.3077	0.083		1.5957	0.1		1.3077	0.083		9.3968	386.28		0.61296	0.57		15.869	378.55		1.0181	0		0.61544	36.27			0.60689	20.85		25.624	65.17		35.604	89.35		40.662	40.08		0.60689	325.86		25.624	727.06		35.807	1226.76
	0.70398	3.07		1.453	0.023		1.773	0.22		1.453	0.023		9.5741	386.79		0.68106	0.59		15.937	378.57		1.1313	3.2		0.68382	39.49			0.67432	24.57		25.692	68.6		35.672	82.18		40.729	68.79		0.67432	376.88		25.692	790.5		35.874	1171.1
	0.77437	3.1		1.5983	0.047		1.9503	0.52		1.5983	0.047		9.7514	386.91		0.74917	0.6		16.005	378.3		1.2444	219.4		0.75221	43.37			0.74176	28.53		25.759	72.03		35.739	63.75		40.797	80.98		0.74176	423.3		25.759	854.18		35.941	931.9
	0.84477	3.12		1.7436	0.04		2.1276	0.36		1.7436	0.04		9.9287	387.18		0.81727	0.65		16.073	377.97		1.3575	311.2		0.82059	46.37			0.80919	31.47		25.827	75.46		35.807	44.55		40.864	88.97		0.80919	455		25.827	922.6		36.009	705.66
	0.91517	3.15		1.8888	0.049		2.3049	0.19		1.8888	0.049		10.106	387.23		0.88538	0.58		16.141	377.14		1.4707	382.1		0.88897	50.02			0.87662	35.37		25.894	78.89		35.874	15.61		40.931	73.49		0.87662	491.54		25.894	976.54		36.076	344.44
	0.98557	3.17		2.0341	0.068		2.4822	364.18		2.0341	0.068		10.283	387.37		0.95349	0.59		16.209	376.26		1.5834	391.7		0.95735	53.44			0.94405	37.8		25.961	82.32		35.941	3.26		40.999	18.7		0.94405	523.02		25.961	1030.94		36.144	102.44
	1.056	3.2		2.1794	0.084		2.6595	358.54		2.1794	0.084		10.461	387.25		1.0216	0.64		16.277	375.9		1.6974	339.1		1.02574	56.62			1.0115	41.34		26.029	85.75		36.009	1.11		41.066	0.16		1.0115	561.4		26.029	1066.12		36.211	0
	1.1264	3.22		2.3247	0.092		2.8368	357.25		2.3247	0.092		10.638	387.36		1.0897	0.6		16.345	375.89		1.8104	168		1.09412	60.31			1.0789	43.71		26.096	89.18		36.076	12.77		41.134	25.38		1.0789	593.8		26.096	1101.28		36.279	265.14
	1.1968	3.24		2.47	0.087		3.0141	359.05		2.47	0.087		10.815	387.55		1.1578	0.62		16.414	376.21		1.9234	5.9		1.1625	63.64			1.1464	46.83		26.164	89.18		36.144	26.05		41.201	60.41		1.1464	634.7		26.164	1120.52		36.346	468.5
	1.2672	3.26		2.6153	0.07		3.1914	360.35		2.6153	0.07		10.992	387.3		1.2259	0.61		16.482	376.79		2.0364	0		1.23088	67.25			1.2138	48.93		26.231	89.18		36.211	44.25		41.269	76.16		1.2138	669.86		26.231	1167.1		36.414	698.54
	1.3376	3.28		2.7606	0.076		3.3687	361.14		2.7606	0.076		11.17	387.6		1.294	0.68		16.55	377.12		2.1494	164.2		1.29927	69.99			1.2812	51.96		26.299	85.75		36.279	56.09		41.336	88.81		1.2812	699.98		26.299	1180.16		36.481	823.36
	1.408	3.31		2.9059	0.111		3.546	362.64		2.9059	0.111		11.347	388.5		1.3621	0.74		16.618	377.55		2.2624	270.5		1.36765	74.32			1.3486	55.05		26.366	82.32		36.346	69.38		41.404	82.8		1.3486	738.34		26.366	1193.94		36.548	947.4
	1.4784	3.34		3.0512	0.113		3.7233	363.25		3.0512	0.113		11.524	393		1.4302	0.73		16.686	377.9		2.3754	371.3		1.43603	78.12			1.4161	57.12		26.434	72.03		36.414	76.74		41.471	36.55		1.4161	765.24		26.434	1099.14		36.616	1051.12
	1.5487	3.36		3.1965	0.098		3.9006	363.95		3.1965	0.098		11.702	394.52		1.4983	0.81		16.754	378.14		2.4884	396.8		1.50441	81.32			1.4835	59.55		26.501	65.17		36.481	84.4		41.538	0.43		1.4835	798.56		26.501	1041.4		36.683	1146.96
	1.6191	3.38		3.3418	0.091		4.0779	364.68		3.3418	0.091		11.879	393.75		1.5664	0.83		16.822	378.36		2.6024	390.9		1.5728	83.81			1.5509	61.71		26.568	54.88		36.548	90.65		41.606	11.33		1.5509	823.84		26.568	938.28		36.751	1215.58
	1.6895	3.41		3.4871	0.1		4.2552	365.28		3.4871	0.1		12.056	393.55		1.6345	0.83		16.89	378.49		2.7154	322.8		1.64118	85.04			1.6184	64.08		26.636	41.16		36.616	89.47		41.673	46.99		1.6184	851.4		26.636	837.3		36.818	1222.44
	1.7599	3.43		3.6324	0.118		4.4325	366.23		3.6324	0.118		12.234	393.82		1.7027	0.87		16.958	378.5		2.8284	135.1		1.70956	85.66			1.6858	65.82		26.703	30.87		36.683	77.85		41.741	66.77		1.6858	874.16		26.703	682.14		36.886	1089
	1.8303	3.46		3.7777	0.109		4.6098	366.75		3.7777	0.109		12.411	393.9		1.7708	0.85		17.027	378.32		2.9414	0		1.77794	85.91			1.7532	68.19		26.771	17.15		36.751	61.86		41.808	83.3		1.7532	906.1		26.771	548.86		36.953	881.82
	1.9007	3.49		3.923	0.126		4.7871	367.55		3.923	0.126		12.588	393.68		1.8389	0.89		17.095	377.84		3.0544	0		1.84633	85.56			1.8207	70.23		26.838	6.86		36.818	33.3		41.876	89.08		1.8207	938.74		26.838	444.78		37.02	563.82
	1.9711	3.51		4.0683	0.137		4.9643	368.68		4.0683	0.137		12.765	393.92		1.907	0.88		17.163	377.12		3.1674	205.6		1.91471	84.35			1.8881	71.7		26.906	0		36.886	10.06		41.943	65.46		1.8881	964.02		26.906	284.4		37.088	199.54
	2.0415	3.53		4.2136	0.144		5.1416	369.27		4.2136	0.144		12.943	393.5		1.9751	0.91		17.231	376.5		3.2804	303.1		1.98309	83.25			1.9555	73.29		26.973	0		36.953	0.52		42.01	13.27		1.9555	995.5		26.973	178.92		37.155	0
	2.1119	3.55		4.3589	0.159		5.3189	369.7		4.3589	0.159		13.12	394.39		2.0432	0.97		17.299	375.9		3.3934	379.1		2.05147	81.16			2.023	74.64		27.04	0		37.02	2.44		42.078	0.19		2.023	1014.1		27.04	61.54		37.223	78.8
	2.1823	3.57		4.5042	0.203		5.4962	370.12		4.5042	0.203		13.297	394.54		2.1113	1.03		17.367	375.83		3.5074	392.5		2.11986	78.69			2.0904	76.47		27.108	3.43		37.088	11.95		42.145	30.34		2.0904	1037.54		27.108	9.02		37.29	293.6
	2.2527	3.59		4.6495	0.309		5.6735	371.12		4.6495	0.309		13.475	394.7		2.1794	1.03		17.435	376.15		3.6204	375.5		2.18824	76.65			2.1578	77.58		27.175	10.29		37.155	29.12		42.213	57		2.1578	1056.62		27.175	19.48		37.358	547.54
	2.3231	342.41		4.7948	0.511		5.8508	371.3		4.7948	0.511		13.652	394.62		2.2475	1.07		17.503	376.57		3.7334	295.6		2.25662	73.69			2.2253	79.26		27.243	17.15		37.223	42.7		42.28	77.17		2.2253	1077.76		27.243	89.34		37.425	704.9
	2.3935	344.51		4.9401	0.723		6.0281	371.74		4.9401	0.723		13.829	394.89		2.3156	1.07		17.571	377.05		3.8464	102.5		2.325	70.71			2.2927	80.61		27.31	27.44		37.29	58.42		42.348	89.24		2.2927	1091.56		27.31	232.84		37.492	856.4
	2.4639	352.69		5.0854	0.795		6.2054	372.55		5.0854	0.795		14.007	395.11		2.3837	1.11		17.64	377.37		3.9594	0		2.39339	67.19			2.3601	81.66		27.378	34.3		37.358	67.23		42.415	78.76		2.3601	1111.78		27.378	353.32		37.56	965.7
	2.5343	350.73		5.2307	0.752		6.3827	372.95		5.2307	0.752		14.184	395.32		2.4518	1.15		17.708	377.77		4.0724	2.8		2.46177	64.51			2.4276	82.98		27.445	41.16		37.425	77.07		42.482	29.02		2.4276	1128.78		27.445	434.58		37.627	1062.82
	2.6047	351.65		5.376	0.803		6.56	374.15		5.376	0.803		14.361	395.62		2.5199	1.16		17.776	378.09		4.1854	212.2		2.53015	60.4			2.495	83.94		27.512	51.45		37.492	84.29		42.55	0.11		2.495	1139.58		27.512	538.64		37.695	1148.72
	2.6751	352.87		5.5212	0.838		6.7373	374.69		5.5212	0.838		14.538	397.45		2.588	1.23		17.844	378.26		4.2984	310.5		2.59853	56.57			2.5624	85.05		27.58	58.31		37.56	89.28					2.5624	1153.36		27.58	615.14		37.762	1201.6
	2.7455	349.97		5.6665	0.868		6.9146	375.09		5.6665	0.868		14.716	399.4		2.6561	1.32		17.912	378.46		4.4124	379.9		2.66692	53.27			2.6299	85.8		27.647	61.74		37.627	88.98					2.6299	1162.56		27.647	702.1		37.83	1207.46
	2.8159	350.07		5.8118	0.846		7.0919	375.12		5.8118	0.846		14.893	399.8		2.7242	1.32		17.98	378.51		4.5254	396.8		2.7353	48.93			2.6973	86.79		27.715	68.6		37.695	82.88					2.6973	1173.12		27.715	771.24		37.897	1120
	2.8863	352.09		5.9571	0.824		7.2692	376.06		5.9571	0.824		15.07	399.3		2.7924	1.36		18.048	378.3		4.6384	378.7		2.80368	45.97			2.7647	87.69		27.782	72.03		37.762	63.16					2.7647	1185.3		27.782	842.06		37.964	873.44
	2.9567	353.21		6.1024	0.84		7.4465	376.45		6.1024	0.84		15.248	399.05		2.8605	1.4		18.116	378.02		4.7514	236.1		2.87206	41.69			2.8322	88.26		27.85	78.89		37.83	43.73					2.8322	1193.36		27.85	916.42		38.032	664.98
	3.0271	349.56		6.2477	0.851		7.6238	376.95		6.2477	0.851		15.425	399.18		2.9286	1.41		18.184	377.28		4.8644	24.7		2.94045	37.39			2.8996	88.62		27.917	82.32		37.897	15.84					2.8996	1201.62		27.917	977.96		38.099	328.42
	3.0975	349.13		6.393	0.863		7.8011	377.45		6.393	0.863		15.602	399.21		2.9967	1.47		18.252	376.51		4.9774	0		3.00883	34.42			2.967	88.62		27.984	85.75		37.964	1.04					2.967	1205.08		27.984	1038.78		38.167	50.58
	3.1679	350.13		6.5383	0.89		7.9784	385.55		6.5383	0.89		15.78	399.24		3.0648	1.44		18.321	376.02		5.0904	19.6		3.07721	29.96			3.0345	88.17		28.052	89.18		38.032	0.07					3.0345	1205.3		28.052	1072.28		38.234	5.08
	3.2383	352.82		6.6836	0.883		8.1557	384.42		6.6836	0.883		15.957	399.36		3.1329	1.48		18.389	375.82		5.2034	224		3.14559	27.33			3.1019	87.36		28.119	89.18		38.099	10.21					3.1019	1198.4		28.119	1109.6		38.302	226.74
	3.3087	351.89		6.8289	0.871		8.333	384.78		6.8289	0.871		16.134	399.45		3.201	1.54		18.457	376.02		5.3174	352.6		3.21398	23.57			3.1693	85.95		28.187	89.18		38.167	24.42					3.1693	1190.36		28.187	1158.78		38.369	431.88
	3.3791	356.9		6.9742	0.879		8.5103	385.82		6.9742	0.879		16.311	398.98		3.2691	1.46		18.525	376.52		5.4304	386.3		3.28236	19.4			3.2368	85.08		28.254	89.18		38.234	44.33					3.2368	1172.9		28.254	1178.74		38.436	640.08
	3.4495	356.46		7.1195	0.887		8.6876	385.84		7.1195	0.887		16.489	399.08		3.3372	1.43		18.593	376.9		5.5434	391.3		3.35074	16.3			3.3042	83.7		28.322	85.75		38.302	56.31					3.3042	1155.66		28.322	1199.4		38.504	775.82
	3.5199	354.96		7.2648	0.895		8.8649	384.95		7.2648	0.895		16.666	399.25		3.4053	1.47		18.661	377.33		5.6564	340		3.41912	12.25			3.3716	81.51		28.389	78.89		38.369	69.12					3.3716	1128.78		28.389	1150.94		38.571	908.52
	3.5903	356.33		7.4101	0.916		9.0422	386.85		7.4101	0.916		16.843	399.42		3.4734	1.52		18.729	377.62		5.7694	164.2		3.48751	9.26			3.4391	79.59		28.456	68.6		38.436	78.29					3.4391	1105.8		28.456	1100.56		38.639	989.1
	3.6607	351.71		7.5554	0.909		9.2195	386.65		7.5554	0.909		17.021	399.64		3.5415	1.58		18.797	378.02		5.8824	0		3.55589	5.2			3.5065	77.04		28.524	58.31		38.504	83.88					3.5065	1070.4		28.524	1023.58		38.706	1110.6
	3.7311	346.66		7.7007	0.924		9.3968	386.28		7.7007	0.924		17.198	399.89		3.6096	1.62		18.865	378.27		5.9954	0		3.62427	2.31			3.5739	74.7		28.591	48.02		38.571	89.58					3.5739	1027.9		28.591	937.56		38.774	1180
	3.8015	0		7.846	0.93		9.5741	386.79		7.846	0.93		17.375	400.15		3.6777	1.64		18.934	378.41		6.1094	88.7		3.69265	1.34			3.6414	71.37		28.659	34.3		38.639	89.17					3.6414	995.96		28.659	805.94		38.841	1215.08
	3.8719	1.73		7.9913	0.928		9.7514	386.91		7.9913	0.928		17.553	400.41		3.7458	1.64		19.002	378.5		6.2224	247.9		3.76104	1.15			3.7088	68.43		28.726	20.58		38.706	80.51					3.7088	942.18		28.726	683.58		38.909	1145.68
	3.9423	2.95		8.1366	0.938		9.9287	387.18		8.1366	0.938					3.8139	1.72		19.07	378.32		6.3354	355.7		3.82942	1			3.7762	64.5		28.794	10.29		38.774	66.97					3.7762	898.52		28.794	521.06		38.976	980.44
	4.0127	3.31		8.2819	0.958		10.106	387.23		8.2819	0.958					3.8821	1.73		19.138	377.94		6.4484	391.8		3.8978	2.45			3.8436	61.08		28.861	0		38.841	38.18					3.8436	828.88		28.861	402.26		39.043	695.5
	4.0831	3.42		8.4272	0.959		10.283	387.37		8.4272	0.959					3.9502	1.72		19.206	377.25		6.5614	396.7		3.96618	3.86			3.9111	56.55		28.929	0		38.909	10.99					3.9111	779.72		28.929	235.22		39.111	443.58
	4.1535	3.49		8.5725	0.964		10.461	387.25		8.5725	0.964					4.0183	1.71		19.274	376.66		6.6744	358.7		4.03457	6.28			3.9785	51.66		28.996	0		38.976	0.41					3.9785	718.36		28.996	91.24		39.178	88.46
	4.2239	3.55		8.7178	0.972		10.638	387.36		8.7178	0.972					4.0864	1.74		19.342	375.98		6.7874	204.4		4.10295	8.33			4.0459	48.03		29.063	3.43		39.043	2.15					4.0459	654.7		29.063	19.72		39.246	3.06
	4.2943	3.58		8.8631	1.12		10.815	387.55		8.8631	1.12					4.1545	1.77		19.41	375.81		6.9004	73.9		4.17133	11.25			4.1134	42.84		29.131	6.86		39.111	13.21					4.1134	605.3		29.131	0		39.313	169.04
	4.3647	3.61		9.0083	1.307		10.992	387.3		9.0083	1.307					4.2226	1.78		19.478	376.03		7.0144	0		4.23971	14.19			4.1808	39.21		29.198	17.15		39.178	33.15					4.1808	534.98		29.198	55.36		39.381	432.9
	4.4351	3.65		9.1536	1.369		11.17	387.6		9.1536	1.369					4.2907	1.86		19.546	376.43		7.1274	8.9		4.3081	16.73			4.2482	33.78		29.266	24.01		39.246	50.06					4.2482	491.78		29.266	201.96		39.448	595.84
	4.5054	3.61		9.2989	1.452		11.347	388.5		9.2989	1.452					4.3588	1.83		19.615	376.93		7.2404	234.2		4.37648	19.83			4.3157	28.62		29.333	34.3		39.313	60.24					4.3157	429.5		29.333	342.14		39.515	787.26
	4.5758	3.57		9.4442	1.495		11.524	393		9.4442	1.495					4.4269	1.9		19.683	377.24		7.3534	313.4		4.44486	22.34			4.3831	25.05		29.401	41.16		39.381	72.08					4.3831	367.68		29.401	427.68		39.583	878.52
	4.6462	3.59		9.5895	1.506		11.702	394.52		9.5895	1.506					4.495	1.83		19.751	377.67		7.4664	378.2		4.51324	26.05			4.4505	20.31		29.468	48.02		39.448	79.25					4.4505	319.2		29.468	536.26		39.65	994.44
	4.7166	3.66		9.7348	1.508		11.879	393.75		9.7348	1.508					4.5631	2.14		19.819	378.01		7.5794	390.9		4.58163	28.75			4.518	16.41		29.535	54.88		39.515	86.58					4.518	252.56		29.535	613		39.718	1109.84
	4.787	3.7		9.8801	1.514		12.056	393.55		9.8801	1.514					4.6312	2.68		19.887	378.2		7.6924	351.1		4.65001	32.66			4.5854	11.82		29.603	61.74		39.583	89.69					4.5854	211.18		29.603	709.94		39.785	1163.72
	4.8574	3.72		10.025	1.515		12.234	393.82		10.025	1.515					4.6993	61.41		19.955	378.38		7.8054	237.3		4.71839	36.49			4.6528	8.73		29.67	68.6		39.65	85.84					4.6528	151.66		29.67	800.72		39.853	1208.98
	4.9278	3.18		10.171	1.52		12.411	393.9		10.171	1.52					4.7674	146.03		20.023	378.5		7.9194	33.6		4.78677	39.62			4.7203	5.46		29.738	72.03		39.718	72.11					4.7203	107.78		29.738	848.46		39.92	1153.82
	4.9982	3.74		10.316	1.53		12.588	393.68		10.316	1.53					4.8355	193.79		20.091	378.35		8.0324	0		4.85516	43.78			4.7877	2.94		29.805	75.46		39.785	54.95					4.7877	62.28		29.805	916.42		39.987	946.64
	5.0686	3.74		10.461	1.539		12.765	393.92		10.461	1.539					4.9036	229.54		20.159	378.12		8.1454	0		4.92354	46.71			4.8551	1.38		29.873	78.89		39.853	25.35					4.8551	30.56		29.873	977.48		40.055	731.08
	5.139	3.35		10.607	1.546		12.943	393.5		10.607	1.546					4.9718	251.91		20.228	377.52		8.2584	28.5		4.99192	50.75			4.9226	0.21		29.94	82.32		39.92	7.81					4.9226	11.26		29.94	1041.4		40.122	389.94
	5.2094	3.64		10.752	1.551		13.12	394.39		10.752	1.551					5.0399	268.37		20.296	376.7		8.3714	232.9		5.0603	53.73			4.99	0		30.007	85.75		39.987	0					4.99	0		30.007	1076.56		40.19	52.12
	5.2798	3.22		10.897	1.556		13.297	394.54		10.897	1.556					5.108	280.74		20.364	376.14		8.4844	324.1		5.12869	57.56			5.0574	0.27		30.075	89.18								5.0574	0		30.075	1119.34		40.257	0
	5.3502	3.44		11.042	1.548		13.475	394.7		11.042	1.548					5.1761	294.02		20.432	375.81		8.5974	386.7		5.19707	61.24			5.1249	0.81		30.142	89.18								5.1249	15.62		30.142	1147.6
	5.4206	3.35		11.188	1.57		13.652	394.62		11.188	1.57					5.2442	301.87		20.5	375.91		8.7104	398.7		5.26545	63.8			5.1923	1.53		30.21	89.18								5.1923	48.02		30.21	1168.52
	5.491	3.42		11.333	1.58		13.829	394.89		11.333	1.58					5.3123	312.36		20.568	376.38		8.8244	370.6		5.33383	67.03			5.2597	3.24		30.277	85.75								5.2597	77.68		30.277	1185.14
	5.5614	3.66		11.478	1.586		14.007	395.11		11.478	1.586					5.3804	319.72		20.636	376.77		8.9374	229.8		5.40221	69.85			5.3272	5.01		30.345	78.89								5.3272	126.16		30.345	1204.86
	5.6318	3.28		11.624	1.588		14.184	395.32		11.624	1.588					5.4485	323.53		20.704	377.22		9.0504	55.6		5.4706	73.25			5.3946	7.8		30.412	72.03								5.3946	165.92		30.412	1145.24
	5.7022	3.36		11.769	1.596		14.361	395.62		11.769	1.596					5.5166	327.75		20.772	377.54		9.1634	0		5.53898	75.88			5.462	10.38		30.479	65.17								5.462	217.86		30.479	1095.58
	5.7726	3.31		11.914	1.603		14.538	397.45		11.914	1.603					5.5847	331.49		20.84	377.95		9.2764	3.5		5.60736	79.18			5.5295	14.01		30.547	54.88								5.5295	271.62		30.547	996.74
	5.843	3.49		12.06	1.603		14.716	399.4		12.06	1.603					5.6528	334.53		20.909	378.22		9.3894	217.5		5.67574	82.33			5.5969	17.73		30.614	41.16								5.5969	308.16		30.614	873.9
	5.9134	3.52		12.205	1.608		14.893	399.8		12.205	1.608					5.7209	338.52		20.977	378.37		9.5024	323.9		5.74413	84.19			5.6643	20.67		30.682	30.87								5.6643	354.82		30.682	762.22
	5.9838	3.69		12.35	1.614		15.07	399.3		12.35	1.614					5.789	342.91		21.045	378.5		9.6154	380.2		5.81251	85.31			5.7318	24.9		30.749	17.15								5.7318	390.44		30.749	608.96
	6.0542	3.45		12.495	1.618		15.248	399.05		12.495	1.618					5.8571	346.96		21.113	378.38		9.7294	392.3		5.88089	85.87			5.7992	27.81		30.817	10.29								5.7992	436.84		30.817	497.78
	6.1246	3.62		12.641	1.621		15.425	399.18		12.641	1.621					5.9252	349.85		21.181	378.04		9.8424	352		5.94927	86.22			5.8666	31.8		30.884	0								5.8666	468.34		30.884	349.98
	6.195	3.58		12.786	1.623		15.602	399.21		12.786	1.623					5.9933	351.73		21.249	377.42		9.9554	194.1		6.01766	85.91			5.9341	35.79		30.951	0								5.9341	508.32		30.951	234.74
	6.2654	3.64		12.931	1.605		15.78	399.24		12.931	1.605					6.0615	353.37		21.317	376.81		10.0684	0		6.08604	84.88			6.0015	38.31		31.019	0								6.0015	547.84		31.019	89.82
	6.3358	3.44		13.077	1.676		15.957	399.36		13.077	1.676					6.1296	354.71		21.385	376.11		10.1814	0		6.15442	83.32			6.0689	41.43		31.086	6.86								6.0689	578.86		31.086	21.86
				13.222	1.721		16.134	399.45		13.222	1.721					6.1977	355.71		21.453	375.84		10.2944	246.5		6.2228	81.62			6.1364	43.83		31.154	10.29								6.1364	619.08		31.154	5.46
				13.367	1.759		16.311	398.98		13.367	1.759					6.2658	356.71		21.522	375.94		10.4074	334.6		6.29119	78.91			6.2038	47.16		31.221	17.15								6.2038	650.34		31.221	94.08
				13.513	1.785		16.489	399.08		13.513	1.785					6.3339	356.63		21.59	376.3		10.5204	381.1		6.35957	76.54			6.2712	49.44		31.289	27.44								6.2712	693.76		31.289	200.54
				13.658	1.805		16.666	399.25		13.658	1.805					6.402	357.24		21.658	376.84		10.6344	389.2		6.42795	73.1			6.3386	52.59		31.356	34.3								6.3386	727.32		31.356	333.36
				13.803	1.823		16.843	399.42		13.803	1.823					6.4701	358.98		21.726	377.14		10.7474	335.5		6.49633	69.54			6.4061	55.35		31.424	41.16								6.4061	764.54		31.424	417.94
				13.948	1.853		17.021	399.64		13.948	1.853					6.5382	361.2		21.794	377.55		10.8604	161.4		6.56472	66.97			6.4735	57.42		31.491	48.02								6.4735	801.54		31.491	527.94
				14.094	1.858		17.198	399.89		14.094	1.858					6.6063	362.94		21.862	377.95		10.9734	0		6.6331	63.18			6.5409	60.03		31.558	54.88								6.5409	826.82		31.558	600.9
				14.239	1.878		17.375	400.15		14.239	1.878					6.6744	364.02		21.93	378.17		11.0864	0		6.70148	60.52			6.6084	61.95		31.626	61.74								6.6084	856.7		31.626	702.82
				14.384	1.906		17.553	400.41		14.384	1.906					6.7425	365.13		21.998	378.37		11.1994	152.2		6.76986	56.72			6.6758	64.65		31.693	68.6								6.6758	878.98		31.693	802.38
				14.53	1.924					14.53	1.924					6.8106	365.91		22.066	378.49		11.3124	280.4		6.83825	52.61			6.7432	66.66		31.761	72.03								6.7432	911.84		31.761	854.64
				14.675	1.929					14.675	1.929					6.8787	367		22.135	378.46		11.4264	369.7		6.90663	49.57			6.8107	69.09		31.828	75.46								6.8107	947.7		31.828	927.36
				14.82	1.947					14.82	1.947					6.9468	367.83		22.203	378.27		11.5394	388.1		6.97501	45.44			6.8781	71.22		31.896	78.89								6.8781	972.98		31.896	989.6
				14.965	1.959					14.965	1.959					7.0149	368.26		22.271	377.78		11.6524	379.1		7.04339	42.2			6.9455	72.51		31.963	82.32								6.9455	1003.76		31.963	1054.24
				15.111	1.963					15.111	1.963					7.083	368.77		22.339	377.22		11.7654	294.4		7.11178	38.49			7.013	74.4		32.03	85.75								7.013	1024.44		32.03	1103.88
				15.256	1.974					15.256	1.974					7.1512	370.55		22.407	376.39		11.8784	93.3		7.18016	35.27			7.0804	75.78		32.098	89.18								7.0804	1048.12		32.098	1129.56
				15.401	1.977					15.401	1.977					7.2193	371.84		22.475	375.91		11.9914	0		7.24854	31.2			7.1478	77.55		32.165	89.18								7.1478	1065.12		32.165	1158.54
				15.547	1.981					15.547	1.981					7.2874	372.27		22.543	375.86		12.1044	0		7.31692	27.4			7.2153	78.96		32.233	85.75								7.2153	1085.58		32.233	1181.1
				15.692	1.99					15.692	1.99					7.3555	372.54		22.611	376.23		12.2174	171.9		7.38531	24.31			7.2827	80.13		32.3	82.32								7.2827	1105.34		32.3	1200.84
				15.837	1.995					15.837	1.995					7.4236	372.9		22.679	376.64		12.3314	298		7.45369	20.06			7.3501	81.42		32.368	78.89								7.3501	1119.82		32.368	1196.56
				15.983	1.998					15.983	1.998					7.4917	373.14		22.747	377.04		12.4444	377.6		7.52207	17.2			7.4176	82.41		32.435	72.03								7.4176	1135.22		32.435	1161.38
				16.128	2.003					16.128	2.003					7.5598	373.34		22.816	377.37		12.5574	394.6		7.59045	13.07			7.485	83.85		32.502	58.31								7.485	1145.56		32.502	1087.5
				16.273	2.007					16.273	2.007					7.6279	373.36		22.884	377.79		12.6704	380.8		7.65884	9.26			7.5524	84.69		32.57	44.59								7.5524	1157.96		32.57	1012.18
				16.418	2.014					16.418	2.014					7.696	373.68		22.952	378.05		12.7834	297.1		7.72722	6.4			7.6199	85.77		32.637	34.3								7.6199	1168.76		32.637	859.88
				16.564	2.024					16.564	2.024					7.7641	373.92		23.02	378.3		12.8964	125.7		7.7956	4.04			7.6873	86.79		32.705	20.58								7.6873	1176.58		32.705	738.46
				16.709	2.03					16.709	2.03					7.8322	373.95		23.088	378.48		13.0094	0		7.86398	3.7			7.7547	87.57		32.772	10.29								7.7547	1188.52		32.772	567.86
				16.854	2.035					16.854	2.035					7.9003	374.04		23.156	378.52		13.1224	3.3		7.93237	3.63			7.8222	88.44		32.84	6.86								7.8222	1196.1		32.84	409.62
				17	2.043					17	2.043					7.9684	374.16		23.224	378.3		13.2364	227.5		8.00075	3.91			7.8896	88.86		32.907	0								7.8896	1203.24		32.907	282.26
				17.145	2.049					17.145	2.049					8.0365	374.28		23.292	377.99		13.3494	333.4		8.06913	5.04			7.957	89.1		32.974	0								7.957	1206.46		32.974	119.98
				17.29	2.051					17.29	2.051					8.1046	374.38		23.36	377.27		13.4624	386.4		8.13751	7.08			8.0245	88.92		33.042	3.43								8.0245	1206.22		33.042	40.62
				17.436	2.06					17.436	2.06					8.1727	374.33		23.429	376.69		13.5754	392.2		8.2059	8.9			8.0919	88.08		33.109	6.86								8.0919	1201.16		33.109	11.64
				17.581	2.064					17.581	2.064					8.2409	374.33		23.497	376.02		13.6884	352.5		8.27428	11.3			8.1593	87.15		33.177	10.29								8.1593	1189.44		33.177	63.2
				17.726	2.067					17.726	2.067					8.309	374.38		23.565	375.87		13.8014	194.7		8.34266	13.24			8.2268	85.8		33.244	17.15								8.2268	1170.14		33.244	152.06
				17.871	2.071					17.871	2.071					8.3771	374.38		23.633	376.09		13.9144	0		8.41104	16.15			8.2942	84.33		33.312	30.87								8.2942	1151.76		33.312	295.82
				18.017	2.078					18.017	2.078					8.4452	374.36		23.701	376.62		14.0274	0		8.47943	19.55			8.3616	82.77		33.379	37.73								8.3616	1121.2		33.379	385.38
				18.162	2.083					18.162	2.083					8.5133	374.4		23.769	376.94		14.1414	191.4		8.54781	22.38			8.4291	80.1		33.446	44.59								8.4291	1096.84		33.446	489.46
																8.5814	374.41		23.837	377.36		14.2544	291.6		8.61619	25.82			8.4965	77.97		33.514	51.45								8.4965	1056.86		33.514	572.86
																8.6495	374.38		23.905	377.66		14.3674	375.2		8.68457	28.48			8.5639	74.73		33.581	54.88								8.5639	1014.8		33.581	670.26
																8.7176	374.41		23.973	378.07		14.4804	399.4		8.75296	32.54			8.6314	70.83		33.649	61.74								8.6314	980.56		33.649	741.54
																8.7857	374.41		24.041	378.26		14.5934	373.9		8.82134	36.58			8.6988	68.04		33.716	68.6								8.6988	924.26		33.716	830.64
																8.8538	374.45		24.11	378.44		14.7064	297.3		8.88972	39.64			8.7662	63.66		33.784	72.03								8.7662	869.8		33.784	900.26
																8.9219	374.48		24.178	378.55		14.8194	96.7		8.9581	44.08			8.8336	60.45		33.851	75.46								8.8336	803.38		33.851	956.1
																8.99	374.46		24.246	378.44		14.9324	0		9.02649	46.88			8.9011	55.77		33.919	78.89								8.9011	749.6		33.919	1028.34
																9.0581	374.48		24.314	378.1		15.0464	0		9.09487	51.12			8.9685	50.67		33.986	82.32								8.9685	703.18		33.986	1074.66
																9.1262	374.5		24.382	377.68		15.1594	0		9.16325	54.76			9.0359	46.77		34.053	85.75								9.0359	642.3		34.053	1120.76
																9.1943	374.56		24.45	376.92		15.2724	230.3		9.23163	57.88			9.1034	41.79		34.121	89.18								9.1034	590.58		34.121	1146.9
																9.2624	374.53		24.518	376.34		15.3854	318.3		9.30002	61.57			9.1708	37.92		34.188	89.18								9.1708	520.72		34.188	1177.78
																9.3305	374.55		24.586	375.9		15.4984	380.5		9.3684	64.33			9.2382	32.43		34.256	85.75								9.2382	479.14		34.256	1207.48
																9.3987	374.53		24.654	375.94		15.6114	394		9.43678	68.09			9.3057	27.54		34.323	82.32								9.3057	414.1		34.323	1217.7
																9.4668	374.51		24.723	376.41		15.7244	379.3		9.50516	71			9.3731	24.03		34.391	75.46								9.3731	342.64		34.391	1204.86
																9.5349	374.53		24.791	376.88		15.8384	289.7		9.57355	74.63			9.4405	19.32		34.458	65.17								9.4405	295.3		34.458	1172.08
																9.603	374.55		24.859	377.2		15.9514	73.1		9.64193	78.64			9.508	15.69		34.525	58.31								9.508	239.46		34.525	1096.52
																9.6711	374.56		24.927	377.62		16.0644	0		9.71031	80.96			9.5754	10.98		34.593	44.59								9.5754	197.62		34.593	1018.36
																9.7392	374.56		24.995	377.92		16.1774	0.1		9.77869	84.17			9.6428	8.04		34.66	34.3								9.6428	141.56		34.66	872.7
																9.8073	374.6		25.063	378.23		16.2904	184.2		9.84708	85.67			9.7103	5.13		34.728	20.58								9.7103	99.5		34.728	726.58
																9.8754	374.6		25.131	378.39		16.4034	290.1		9.91546	86.56			9.7777	2.82		34.795	10.29								9.7777	58.14		34.795	610.16
																9.9435	374.58		25.199	378.56		16.5164	376.6		9.98384	86.85			9.8451	1.32		34.863	3.43								9.8451	26.88		34.863	454.76
																10.012	374.6		25.267	378.55		16.6294	395.2		10.0522	87.03			9.9126	0.36		34.93	0								9.9126	10.58		34.93	339.3
																10.08	374.63		25.336	378.28		16.7434	381.7		10.1206	86.65			9.98	0.09											9.98	1.38		34.997	188.66
																10.148	374.68		25.404	377.83		16.8564	297.4		10.189	85.77			10.047	0.42											10.047	2.3		35.065	88.62
																10.216	374.66		25.472	377.27		16.9694	98.8		10.2574	84.16			10.115	0.93											10.115	17.46		35.132	21.38
																10.284	374.66		25.54	376.48		17.0824	0		10.3257	82.67			10.182	1.86											10.182	37.22		35.2	2
																10.352	374.66		25.608	376.06		17.1954	75.6		10.3941	79.81			10.25	3.36											10.25	77.22
																10.42	374.66		25.676	375.94		17.3084	223.2		10.4625	77.02			10.317	5.28											10.317	124.56
																10.488	374.71		25.744	376.22		17.4214	350.5		10.5309	74.54			10.385	8.07											10.385	164.76
																10.556	374.71		25.812	376.74		17.5344	384		10.5993	70.97			10.452	10.62											10.452	223.14
																10.625	374.7		25.88	377.2		17.6484	387.2		10.6677	68.51			10.519	14.13											10.519	263.58
																10.693	374.71		25.948	377.52		17.7614	347.9		10.7361	64.58			10.587	17.07											10.587	314.36
																10.761	374.75		26.017	377.92		17.8744	181.1		10.8044	61.98			10.654	21.09											10.654	358.02
																10.829	374.73		26.085	378.18		17.9874	18.5		10.8728	57.76			10.722	24.96											10.722	394.8
																10.897	374.75		26.153	378.41		18.1004	0		10.9412	53.82			10.789	27.87											10.789	440.3
																10.965	374.75		26.221	378.53		18.2134	0		11.0096	50.89			10.857	32.07											10.857	474.3
																11.033	374.75		26.289	378.59		18.3264	25		11.078	46.54			10.924	35.04											10.924	512.92
																11.101	374.83		26.357	378.42		18.4394	232.5		11.1463	43.59			10.991	38.49											10.991	544.16
																11.169	374.81		26.425	378.05		18.5534	325.4		11.2147	39.3			11.059	41.73											11.059	584.62
																11.238	374.81		26.493	377.35		18.6664	387.5		11.2831	35.37			11.126	44.22											11.126	628.96
																11.306	374.85		26.561	376.77		18.7794	390.3		11.3515	32.57			11.194	47.58											11.194	658.84
																11.374	374.85		26.63	376.11		18.8924	341.6		11.4199	28.7			11.261	49.8											11.261	702.5
																11.442	374.86		26.698	375.95		19.0054	150.6		11.4883	25.87			11.329	53.01											11.329	730.76
																11.51	374.88		26.766	376.15		19.1184	0		11.5566	22.2			11.396	55.14											11.396	771.44
																11.578	374.9		26.834	376.52		19.2314	0		11.625	19.28			11.464	57.78											11.464	805.68
																11.646	374.93		26.902	377.01		19.3444	217.3		11.6934	15.41			11.531	60.54											11.531	830.26
																11.714	374.93		26.97	377.33		19.4584	324.2		11.7618	10.93			11.598	62.49											11.598	858.76
																11.782	374.95		27.038	377.75		19.5714	380.3		11.8302	8.39			11.666	65.22											11.666	882.9
																11.85	374.96		27.106	378.16		19.6844	393.7		11.8986	4.78			11.733	67.11											11.733	915.76
																11.919	374.96		27.174	378.36		19.7974	353.1		11.9669	3.7			11.801	69.36											11.801	941.72
																11.987	375		27.242	378.55		19.9104	194.7		12.0353	3.32			11.868	70.89											11.868	980.32
																12.055	375.01		27.311	378.65		20.0234	72.8		12.1037	3.26			11.936	72.99											11.936	1009.52
																12.123	375.01		27.379	378.47		20.1364	0		12.1721	3.87			12.003	74.85											12.003	1030.42
																12.191	375.05		27.447	378.2		20.2494	0		12.2405	5.42			12.07	76.23											12.07	1054.1
																12.259	375.05		27.515	377.61		20.3634	221.4		12.3088	6.83			12.138	77.97											12.138	1071.1
																12.327	375.06		27.583	376.84		20.4764	310.7		12.3772	9.34			12.205	79.23											12.205	1092.7
																12.395	375.08		27.651	376.32		20.5894	378.6		12.4456	11.18			12.273	80.79											12.273	1112.24
																12.463	375.08		27.719	376		20.7024	394.9		12.514	13.82			12.34	82.05											12.34	1124.42
																12.532	375.06					20.8154	378.1		12.5824	15.89			12.408	83.01											12.408	1140.26
																12.6	375.1					20.9284	288.5		12.6508	19.01			12.475	84.42											12.475	1150.6
																12.668	375.11					21.0414	91.8		12.7191	21.88			12.542	85.29											12.542	1163.48
																12.736	375.11					21.1554	0.1		12.7875	24.49			12.61	86.34											12.61	1174.74
																12.804	375.11					21.2684	5.8		12.8559	28.03			12.677	87.09											12.677	1183.02
																12.872	375.13					21.3814	233.9		12.9243	30.89			12.745	88.2											12.745	1195.64
																12.94	375.13					21.4944	315		12.9927	34.84			12.812	89.04											12.812	1203.7
																13.008	375.18					21.6074	382.4		13.061	37.82			12.88	89.4											12.88	1208.74
																13.076	375.2					21.7204	392.2		13.1294	41.56			12.947	89.49											12.947	1210.36
																13.144	375.2					21.8334	364.1		13.1978	45.95			13.014	89.07											13.014	1207.36
																13.213	375.23					21.9464	198.9		13.2662	48.97			13.082	88.08											13.082	1198.18
																13.281	375.25					22.0604	0.1		13.3346	53.45			13.149	86.7											13.149	1185.3
																13.349	375.26					22.1734	86		13.403	56.55			13.217	85.77											13.217	1163.24
																13.417	375.26					22.2864	226		13.4713	60.49			13.284	84.09											13.284	1143.26
																13.485	375.3					22.3994	350.5		13.5397	64.24			13.352	82.47											13.352	1111.08
																13.553	375.28					22.5124	389.2		13.6081	67.05			13.419	79.92											13.419	1073.86
																13.621	375.33					22.6254	389.7		13.6765	70.94			13.486	77.82											13.486	1044.44
																13.689	375.31					22.7384	318.6		13.7449	73.57			13.554	74.55											13.554	1003.76
																13.757	375.31					22.8514	169.1		13.8133	77.18			13.621	71.19											13.621	969.06
																13.826	375.33					22.9654	0		13.8816	80.41			13.689	68.4											13.689	913.22
																13.894	375.35					23.0784	0		13.95	82.93			13.756	64.41											13.756	860.84
																13.962	375.36					23.1914	16.1		14.0184	84.77			13.824	61.11											13.824	801.32
																14.03	375.38					23.3044	217.3		14.0868	85.18			13.891	57.06											13.891	756.74
																14.098	375.38					23.4174	323.9		14.1552	85.31			13.959	53.58											13.959	697.22
																14.166	375.38					23.5304	380.2		14.2235	85.51			14.026	48.39											14.026	637.46
																14.234	375.4					23.6434	393.3		14.2919	84.9			14.093	44.88											14.093	588.98
																14.302	375.41					23.7564	353.5		14.3603	83.76			14.161	40.23											14.161	528.76
																14.37	375.43					23.8704	201.8		14.4287	82			14.228	34.77											14.228	482.12
																14.439	375.45					23.9834	68.1		14.4971	79.46			14.296	30.9											14.296	416.16
																14.507	375.46					24.0964	0		14.5655	77.2			14.363	25.62											14.363	366.08
																14.575	375.48					24.2094	0		14.6339	74.15			14.431	21.72											14.431	296.9
																14.643	375.48					24.3224	223.4		14.7022	70.63			14.498	16.89											14.498	233.02
																14.711	375.46					24.4354	306.6		14.7706	67.84			14.565	13.65											14.565	188.66
																14.779	375.5					24.5484	382.1		14.839	63.92			14.633	9.51											14.633	131.44
																14.847	375.48					24.6614	399.6		14.9074	60.8			14.7	6.36											14.7	92.6
																14.915	375.5					24.7754	383.4		14.9758	57.2			14.768	4.53											14.768	52.62
																14.983	375.51					24.8884	302.1		15.0441	53.2			14.835	2.13											14.835	23.44
																15.051	375.51					25.0014	93.8		15.1125	50.63			14.903	0.99											14.903	9.42
																15.12	375.48					25.1144	0		15.1809	46.06			14.97	0.42											14.97	0
																15.188	375.86					25.2274	0		15.2493	42.83			15.037	0.51											15.037	11.26
																15.256	375.9					25.3404	217.1		15.3177	38.76			15.105	1.02											15.105	26.66
																15.324	375.92					25.4534	299.8		15.3861	35.53			15.172	1.71											15.172	48.48
																15.392	376.34					25.5674	377.3		15.4544	31.04			15.24	2.67											15.24	90.78
																15.46	376.76					25.6804	392.4		15.5228	27.28			15.307	4.59											15.307	138.56
																15.528	377.21					25.7934	377		15.5912	24.26			15.375	6.57											15.375	179.7
																15.596	377.51					25.9064	294.4		15.6596	19.93			15.442	9.12											15.442	234.62
																15.664	377.88					26.0194	94.8		15.728	16.94			15.509	11.64											15.509	273.7
																15.733	378.2					26.1324	0		15.7964	12.82			15.577	15.39											15.577	322.18
																15.801	378.37					26.2454	0		15.8647	8.57			15.644	18.3											15.644	369.98
																15.869	378.55					26.3584	207.2		15.9331	5.45			15.712	22.14											15.712	405.14
																15.937	378.57					26.4724	319.8		16.0015	3.29			15.779	26.16											15.779	447.88
																16.005	378.3					26.5854	382.3		16.0699	2.43			15.847	28.98											15.847	478.9
																16.073	377.97					26.6984	394.3		16.1383	1.3			15.914	32.58											15.914	515.44
																16.141	377.14					26.8114	361.1		16.2066	1.16			15.981	35.61											15.981	546
																16.209	376.26					26.9244	197.5		16.275	1.6			16.049	39.06											16.049	587.82
																16.277	375.9					27.0374	0		16.3434	2.93			16.116	41.67											16.116	621.6
																16.345	375.89					27.1504	0		16.4118	4.42			16.184	45.03											16.184	663.66
																16.414	376.21					27.2634	202.5		16.4802	5.17			16.251	48.36											16.251	705.02
																16.482	376.79					27.3774	316.9		16.5486	7.08			16.319	50.79											16.319	736.74
																16.55	377.12					27.4904	381.5		16.6169	9.75			16.386	54.09											16.386	776.26
																16.618	377.55					27.6034	390.9		16.6853	12.49			16.454	56.25											16.454	804.3
																16.686	377.9					27.7164	364.6		16.7537	14.92			16.521	59.16											16.521	838.08
																16.754	378.14					27.8294	267.4		16.8221	18.3			16.588	61.98											16.588	866.34
																16.822	378.36					27.9424	91.7		16.8905	20.76			16.656	63.96											16.656	890.02
																16.89	378.49					28.0554	0		16.9589	24.16			16.723	66.63											16.723	924.48
																16.958	378.5					28.1684	0		17.0272	27.34			16.791	68.43											16.791	953.68
																17.027	378.32					28.2824	93.3		17.0956	30.4			16.858	70.77											16.858	989.98
																17.095	377.84					28.3954	263.1		17.164	34.55			16.926	72.66											16.926	1018.94
																17.163	377.12					28.5084	364.4		17.2324	37.31			16.993	74.01											16.993	1038.24
																17.231	376.5					28.6214	392.7		17.3008	41.6			17.06	75.87											17.06	1059.14
																17.299	375.9					28.7344	391.2		17.3692	44.45			17.128	77.25											17.128	1074.78
																17.367	375.83					28.8474	337.3		17.4375	48.68			17.195	78.96											17.195	1096.14
																17.435	376.15					28.9604	160.7		17.5059	53.13			17.263	80.16											17.263	1111.32
																17.503	376.57					29.0734	0		17.5743	55.63			17.33	81.63											17.33	1128.78
																17.571	377.05					29.1874	14.4		17.6427	59.87			17.398	82.92											17.398	1142.8
																17.64	377.37					29.3004	180.4		17.7111	62.47			17.465	84											17.465	1154.06
																17.708	377.77					29.4134	294		17.7794	66.45			17.532	85.23											17.532	1166.7
																17.776	378.09					29.5264	379.3		17.8478	69.82			17.6	86.07											17.6	1174.28
																17.844	378.26					29.6394	393.6		17.9162	72.82			17.667	87.09											17.667	1184.16
																17.912	378.46					29.7524	376.7		17.9846	76.43			17.735	88.23											17.735	1192.9
																17.98	378.51					29.8654	288.6		18.053	78.51			17.802	88.98											17.802	1204.62
																18.048	378.3					29.9794	69.5		18.1213	80.51			17.87	89.7											17.87	1210.82
																18.116	378.02					30.0924	0		18.1897	81.69			17.937	89.97											17.937	1214.96
																18.184	377.28					30.2054	0		18.2581	83.08			18.004	90.03											18.004	1215.18
																18.252	376.51					30.3184	186.5		18.3265	83.14			18.072	89.55											18.072	1211.28
																18.321	376.02					30.4314	289.5		18.3949	81.92			18.139	88.47											18.139	1199.78
																18.389	375.82					30.5444	375.9		18.4633	80.52			18.207	87.42											18.207	1185.76
																18.457	376.02					30.6574	394.2		18.5316	77.99			18.274	86.04											18.274	1163.02
																18.525	376.52					30.7704	370.8		18.6	75.54			18.342	84.3											18.342	1142.56
																18.593	376.9					30.8844	218.3		18.6684	73.14			18.409	82.74											18.409	1109.24
																18.661	377.33					30.9974	68		18.7368	70.31			18.476	80.34											18.476	1070.18
																18.729	377.62					31.1104	0		18.8052	66.71			18.544	78.21											18.544	1038.92
																18.797	378.02					31.2234	8.6		18.8736	63.95			18.611	74.91											18.611	989.52
																18.865	378.27					31.3364	198.3		18.9419	59.74			18.679	72.09											18.679	949.54
																18.934	378.41					31.4494	308		19.0103	56.85			18.746	68.49											18.746	886.8
																19.002	378.5					31.5624	382.5		19.0787	52.9			18.814	63.9											18.814	825.68
																19.07	378.32					31.6754	393.7		19.1471	48.57			18.881	60.54											18.881	776.96
																19.138	377.94					31.7894	378.9		19.2155	45.4			18.949	55.59											18.949	715.36
																19.206	377.25					31.9024	296.6		19.2839	40.78			19.016	51.57											19.016	665.04
																19.274	376.66					32.0154	130.4		19.3522	37.4			19.083	46.59											19.083	599.54
																19.342	375.98					32.1284	0		19.4206	33.37			19.151	41.67											19.151	548.3
																19.41	375.81					32.2414	16.8		19.489	28.93			19.218	37.65											19.218	487.64
																19.478	376.03					32.3544	214.5		19.5574	25.63			19.286	32.73											19.286	424.44
																19.546	376.43					32.4674	321.8		19.6258	22.05			19.353	29.07											19.353	372.96
																19.615	376.93					32.5804	378.4		19.6942	18.87			19.421	24.09											19.421	315.52
																19.683	377.24					32.6944	393.8		19.7625	14.86			19.488	20.46											19.488	268.4
																19.751	377.67					32.8074	353.4		19.8309	11.71			19.555	15.75											19.555	208.88
																19.819	378.01					32.9204	200.1		19.8993	7.46			19.623	11.46											19.623	167.52
																19.887	378.2					33.0334	0		19.9677	3.26			19.69	8.61											19.69	113.3
																19.955	378.38					33.1464	18.1		20.0361	0			19.758	5.61											19.758	68.94
																20.023	378.5					33.2594	220.3		20.1044	5.32			19.825	3.81											19.825	41.6
																20.091	378.35					33.3724	310.2		20.1729	5.22			19.893	1.86											19.893	20.22
																20.159	378.12					33.4854	382.1		20.2414	5.15			19.96	1.14											19.96	0
																20.228	377.52					33.5994	394.1		20.3098	5.08			20.027	0.9											20.027	13.32
																20.296	376.7					33.7124	368		20.3783	4.97			20.095	1.32											20.095	20
																20.364	376.14					33.8254	292.1		20.4468	4.94			20.162	1.83											20.162	37
																20.432	375.81					33.9384	93.8		20.5152	4.9			20.23	3											20.23	62.04
																20.5	375.91					34.0514	0		20.5837	4.87			20.297	4.41											20.297	103.18
																20.568	376.38					34.1644	0		20.6521	4.73			20.365	6.93											20.365	147.3
																20.636	376.77					34.2774	243		20.7206	4.62			20.432	9.54											20.432	184.98
																20.704	377.22					34.3904	327.2		20.7891	4.59			20.499	11.88											20.499	236.7
																20.772	377.54					34.5044	385.8		20.8575	4.52			20.567	15.48											20.567	276.68
																20.84	377.95					34.6174	394.1		20.926	4.45			20.634	18.18											20.634	329.08
																20.909	378.22					34.7304	354.4		20.9945	4.24			20.702	22.41											20.702	363.32
																20.977	378.37					34.8434	224.4		21.0629	4.27			20.769	25.32											20.769	410.42
																21.045	378.5					34.9564	29.6		21.1314	4.2			20.837	29.22											20.837	454.78
																21.113	378.38					35.0694	0		21.1999	3.96			20.904	33.42											20.904	486.94
																21.181	378.04					35.1824	76.7		21.2684	3.92			20.971	36.39											20.971	527.62
																21.249	377.42					35.2964	220.1		21.3367	3.92			21.039	40.17											21.039	558.88
																21.317	376.81					35.4094	324.8		21.4052	3.85			21.106	42.84											21.106	599.32
																21.385	376.11					35.5224	384.4		21.4737	3.82			21.174	46.32											21.174	633.1
																21.453	375.84					35.6354	391.3		21.5421	3.68			21.241	49.5											21.241	673.78
																21.522	375.94					35.7484	355.3		21.6106	3.57			21.309	51.9											21.309	716.98
																21.59	376.3					35.8614	180.7		21.6791	3.5			21.376	55.14											21.376	748.92
																21.658	376.84					35.9744	17.4		21.7476	3.4			21.444	57.27											21.444	788.68
																21.726	377.14					36.0874	0		21.8161	3.33			21.511	59.94											21.511	814.88
																21.794	377.55					36.2014	67.1		21.8845	3.29			21.578	62.7											21.578	844.52
																21.862	377.95					36.3144	208.6		21.953	3.19			21.646	64.53											21.646	872.1
																21.93	378.17					36.4274	322.3		22.0215	3.19			21.713	66.93											21.713	894.62
																21.998	378.37					36.5404	382.4		22.0898	3.05			21.781	68.7											21.781	927.02
																22.066	378.49					36.6534	393.5		22.1583	3.01			21.848	70.86											21.848	953.68
																22.135	378.46					36.7664	357.4		22.2267	2.91			21.916	72.39											21.916	986.08
																22.203	378.27					36.8794	192.5		22.2952	2.84			21.983	74.4											21.983	1009.74
																22.271	377.78					36.9924	0		22.3637	2.77			22.05	75.66											22.05	1036.4
																22.339	377.22					37.1064	0		22.4322	2.66			22.118	77.46											22.118	1054.78
																22.407	376.39					37.2194	0		22.5007	2.59			22.185	79.17											22.185	1077.3
																22.475	375.91					37.3324	194.2		22.5692	2.59			22.253	80.43											22.253	1096.38
																22.543	375.86					37.4454	286.1		22.6376	2.45			22.32	81.9											22.32	1112.7
																22.611	376.23					37.5584	373.1		22.7061	2.42			22.388	83.07											22.388	1130.62
																22.679	376.64					37.6714	393.1		22.7745	2.35			22.455	84.48											22.455	1143.48
																22.747	377.04					37.7844	379.2		22.8429	2.21			22.522	85.5											22.522	1157.96
																22.816	377.37					37.8974	321.5		22.9114	2.17			22.59	86.61											22.59	1167.16
																22.884	377.79					38.0114	128.6		22.9798	2.1			22.657	87.66											22.657	1179.34
																22.952	378.05					38.1244	0		23.0483	2.07			22.725	88.41											22.725	1190.36
																23.02	378.3					38.2374	0		23.1168	1.93			22.792	89.34											22.792	1201.16
																23.088	378.48					38.3504	238.9		23.1852	1.89			22.86	90											22.86	1212.2
																23.156	378.52					38.4634	336.7		23.2538	1.86			22.927	90.57											22.927	1217.94
																23.224	378.3					38.5764	382.3		23.3222	1.75			22.994	90.69											22.994	1220.92
																23.292	377.99					38.6894	392.5		23.3907	1.61			23.062	90.27											23.062	1219.54
																23.36	377.27					38.8024	341.5		23.4592	1.58			23.129	89.25											23.129	1213.8
																23.429	376.69					38.9164	166.2		23.5276	1.47			23.197	88.26											23.197	1200.02
																23.497	376.02					39.0294	0		23.5961	1.4			23.264	86.79											23.264	1185.76
																23.565	375.87					39.1424	9.1		23.6645	1.33			23.332	85.74											23.332	1162.32
																23.633	376.09					39.2554	171.7		23.7329	1.3			23.399	83.49											23.399	1139.12
																23.701	376.62					39.3684	297.5		23.8014	1.26			23.466	81.03											23.466	1104.88
																23.769	376.94					39.4814	379		23.8698	1.09			23.534	79.11											23.534	1066.04
																23.837	377.36					39.5944	394.4		23.9383	1.05			23.601	75.87											23.601	1032.72
																23.905	377.66					39.7084	353.9		24.0069	1.05			23.669	73.29											23.669	984
																23.973	378.07					39.8214	236.5		24.0753	0.91			23.736	69.78											23.736	945.86
																24.041	378.26					39.9344	33.5		24.1438	0.84			23.804	66.81											23.804	879.9
																24.11	378.44					40.0474	0		24.2123	0.74			23.871	62.22											23.871	815.1
																24.178	378.55					40.1604	86.3		24.2807	0.67			23.939	58.8											23.939	771.44
																24.246	378.44					40.2734	226.5		24.3492	0.67			24.006	54.24											24.006	709.16
																24.314	378.1					40.3864	327		24.4175	0.53			24.073	48.72											24.073	662.52
																24.382	377.68					40.4994	383.6		24.486	0.49			24.141	44.82											24.141	602.3
																24.45	376.92					40.6134	392.1		24.5545	0.32			24.208	39.48											24.208	554.74
																24.518	376.34					40.7264	359.5		24.6229	0.39			24.276	35.19											24.276	493.84
																24.586	375.9					40.8394	225.4		24.6914	0.28			24.343	29.79											24.343	443.52
																24.654	375.94					40.9524	16.1		24.7599	0.21			24.411	24.9											24.411	376.42
																24.723	376.41					41.0654	0		24.8284	0.14			24.478	21.12											24.478	309.32
																24.791	376.88					41.1784	102.9		24.8969	0.14			24.545	16.2											24.545	263.58
																24.859	377.2					41.2914	240		24.9653	0.14			24.613	12.6											24.613	210.96
																24.927	377.62					41.4044	358		25.0338	0.07			24.68	8.76											24.68	165.68
																24.995	377.92					41.5184	387.6		25.1023	21.91			24.748	5.88											24.748	113.3
																25.063	378.23					41.6314	391.4		25.1706	42.84			24.815	3.9											24.815	77.22
																25.131	378.39					41.7444	353.7		25.2391	70.63			24.883	2.13											24.883	41.82
																25.199	378.56					41.8574	193.2		25.3076	109.27			24.95	1.62											24.95	20.68
																25.267	378.55					41.9704	0		25.376	140.77															25.017	0
																25.336	378.28					42.0834	0		25.4445	179.13
																25.404	377.83					42.1964	177.2		25.513	209.16
																25.472	377.27					42.3094	269.9		25.5815	243.81
																25.54	376.48					42.4234	369.3		25.65	268.59
																25.608	376.06					42.5364	392.5		25.7184	304.29
																25.676	375.94					42.6494	369.5		25.7869	336.56
																25.744	376.22					42.7624	267.4		25.8554	361.9
																25.812	376.74					42.8754	90.3		25.9237	392.21
																25.88	377.2					42.9884	0		25.9922	414.61
																25.948	377.52					43.1014	32.7		26.0606	442.26
																26.017	377.92					43.2144	226.3		26.1291	469.28
																26.085	378.18					43.3284	314.2		26.1976	488.46
																26.153	378.41					43.4414	383.1		26.266	514.64
																26.221	378.53					43.5544	393.8		26.3346	532.28
																26.289	378.59					43.6674	352.8		26.4031	557.55
																26.357	378.42					43.7804	183		26.4715	581.91
																26.425	378.05					43.8934	5.3		26.54	600.04
																26.493	377.35					44.0064	0		26.6084	621.88
																26.561	376.77					44.1194	93.9		26.6769	638.12
																26.63	376.11					44.2334	264.8		26.7453	658.84
																26.698	375.95					44.3464	366.5		26.8137	678.86
																26.766	376.15					44.4594	388.4		26.8822	693.77
																26.834	376.52					44.5724	390.9		26.9507	713.23
																26.902	377.01					44.6854	334.8		27.0191	727.65
																26.97	377.33					44.7984	189.4		27.0877	746.27
																27.038	377.75					44.9114	0		27.1561	754.81
																27.106	378.16					45.0254	0		27.2246	757.75
																27.174	378.36					45.1384	29		27.2931	760.97
																27.242	378.55					45.2514	233		27.3615	762.09
																27.311	378.65					45.3644	323.8		27.43	758.8
																27.379	378.47					45.4774	385		27.4984	751.17
																27.447	378.2					45.5904	394.6		27.5668	742.7
																27.515	377.61					45.7034	364.4		27.6353	728.63
																27.583	376.84					45.8164	204.2		27.7037	715.26
																27.651	376.32					45.9304	16.1		27.7722	696.64
																27.719	376					46.0434	0		27.8407	679.77
																27.787	376.15					46.1564	0		27.9092	656.95
																27.855	376.11					46.2694	102.8		27.9777	634.62
																27.924	376.18					46.3824	252.4		28.0462	613.2
																27.992	376.2					46.4954	363.6		28.1146	585.48
																28.06	376.2					46.6084	389.6		28.1831	562.59
																28.128	376.26					46.7214	389.6		28.2514	533.82
																28.196	376.36					46.8354	321.1		28.3199	512.61
																28.264	376.36					46.9484	127.4		28.3884	480.97
																28.332	376.46					47.0614	0		28.4568	446.67
																28.4	376.48					47.1744	70.8		28.5253	421.26
																28.468	376.48					47.2874	241.7		28.5938	386.89
																28.536	376.41					47.4004	338.4		28.6623	362.6
																28.605	376.48					47.5134	384		28.7308	328.23
																28.673	376.55					47.6264	392.9		28.7992	291.48
																28.741	376.63					47.7404	339.9		28.8677	264.74
																28.809	376.56					47.8534	166.6		28.9362	227.5
																28.877	376.61					47.9664	0.1		29.0045	201.25
																28.945	376.58					48.0794	0		29.073	163.59
																29.013	376.58					48.1924	0		29.1415	128.24
																29.081	376.58					48.3054	148.5		29.2099	100.03
																29.149	376.65					48.4184	277.2		29.2784	41.02
																29.218	376.7					48.5314	369.4		29.3468	34.37
																29.286	376.75					48.6454	390.2		29.4154	31.57
																29.354	376.81					48.7584	385.8		29.4839	30.45
																29.422	376.9					48.8714	315.9		29.5523	29.26
																29.49	376.93					48.9844	158		29.6208	28
																29.558	376.95					49.0974	0		29.6893	27.16
																29.626	377					49.2104	176.6		29.7577	25.62
																29.694	376.98					49.3234	299.5		29.8261	24.36
																29.762	376.96					49.4374	378.4		29.8946	23.24
																29.831	376.91					49.5504	393.2		29.963	22.05
																29.899	376.91					49.6634	378.7		30.0315	21.14
																29.967	376.9					49.7764	296		30.0999	20.51
																30.035	376.95					49.8894	125.6		30.1684	20.02
																30.103	376.95					50.0024	0		30.2365	19.6
																30.171	376.93					50.1154	0		30.3055	32.62
																30.239	376.93					50.2284	224.3		30.3734	47.95
																30.307	377					50.3424	329.4		30.4425	93.52
																30.375	377.03					50.4554	383.6		30.5104	123.9
																30.443	376.95					50.5684	390		30.5795	147.28
																30.512	377.06					50.6814	349.8		30.6474	178.64
																30.58	377.05					50.7944	190.4		30.7164	202.37
																30.648	377.08					50.9074	0		30.7844	233.24
																30.716	377.01					51.0204	0		30.8534	264.46
																30.784	377.08					51.1334	0		30.9215	287.77
																30.852	377.06					51.2474	242		30.9904	318.08
																30.92	377.03					51.3604	325.3		31.0585	340.27
																30.988	377.06					51.4734	387.1		31.1264	369.25
																31.056	377.06					51.5864	386		31.1955	394.1
																31.125	377.06					51.6994	314.9		31.2634	422.8
																31.193	377.11					51.8124	133.5		31.3325	445.55
																31.261	377.1					51.9254	0		31.4004	474.67
																31.329	377.11					52.0384	10.6		31.4694	502.46
																31.397	377.18					52.1524	185.8		31.5374	522.76
																31.465	377.18					52.2654	312.5		31.6064	546.84
																31.533	377.2					52.3784	382.6		31.6745	566.86
																31.601	377.23					52.4914	395.3		31.7434	591.99
																31.669	377.23					52.6044	365.9		31.8115	610.75
																31.737	377.26					52.7174	202.5		31.8804	635.32
																31.806	377.33					52.8304	17.6		31.9485	657.93
																31.874	377.3					52.9434	0		32.0164	673.47
																31.942	377.3					53.0574	19.8		32.0855	693.21
																32.01	377.35					53.1704	225.2		32.1534	708.96
																32.078	377.36					53.2834	353.3		32.2225	726.74
																32.146	377.36					53.3964	389.2		32.2904	733.04
																32.214	377.36					53.5094	395.2		32.3595	737.8
																32.282	377.4					53.6224	341.5		32.4275	741.16
																32.35	377.38					53.7354	159.9		32.4965	743.68
																32.419	377.48					53.8484	0		32.5645	746.69
																32.487	377.45					53.9624	6.3		32.6335	748.79
																32.555	377.48					54.0754	189.5		32.7015	751.17
																32.623	377.55					54.1884	289.7		32.7704	752.15
																32.691	377.6					54.3014	377.7		32.8385	753.48
																32.759	377.55					54.4144	397.5		32.9074	752.36
																32.827	377.58					54.5274	384.3		32.9755	747.95
																32.895	377.56					54.6404	323.6		33.0434	736.82
																32.963	377.55					54.7544	129.1		33.1125	726.46
																33.032	377.45					54.8674	0		33.1805	708.33
																33.1	377.51					54.9804	26.5		33.2495	685.3
																33.168	377.5					55.0934	248.1		33.3175	667.45
																33.236	377.55					55.2064	346.7		33.3865	639.94
																33.304	377.56					55.3194	389.2		33.4545	620.76
																33.372	377.6					55.4324	389.1		33.5234	591.57
																33.44	377.61					55.5454	334.3		33.5915	559.09
																33.508	377.58					55.6594	137.7		33.6604	536.2
																33.576	377.58					55.7724	0		33.7285	503.37
																33.644	377.56					55.8854	68		33.7974	482.09
																33.713	377.58					55.9984	242.8		33.8655	448.84
																33.781	377.6					56.1114	327		33.9335	414.54
																33.849	377.65					56.2244	387.4		34.0025	389.62
																33.917	377.65					56.3374	393.5		34.0705	355.04
																33.985	377.7					56.4504	336		34.1394	331.52
																34.053	377.68					56.5644	168.6		34.2075	297.15
																34.121	377.76					56.6774	11.7		34.2764	267.82
																34.189	377.76					56.7904	0		34.3445	243.95
																34.257	377.73					56.9034	184.5		34.4134	207.97
																34.326	377.76					57.0164	293		34.4815	184.24
																34.394	377.75					57.1294	372.3		34.5504	148.4
																34.462	377.76					57.2424	392.5		34.6185	121.66
																34.53	377.8					57.3554	381.7		34.6874	87.36
																34.598	377.85					57.4694	295.9		34.7555	49.49
																34.666	377.78					57.5824	102.1		34.8235	33.81
																34.734	377.81					57.6954	0		34.8924	29.54
																34.802	377.86					57.8084	0.1		34.9605	28.14
																34.87	377.86					57.9214	209.4		35.0294	26.81
																34.938	377.88					58.0344	324		35.0975	25.69
																35.007	377.91					58.1474	387.2		35.1664	24.92
																35.075	377.91					58.2604	399.7		35.2345	23.87
																35.143	377.93					58.3744	364		35.3034	23.38
																35.211	377.98					58.4874	197.7		35.3715	22.26
																35.279	377.93					58.6004	0		35.4404	21.42
																35.347	377.96					58.7134	0		35.5085	20.3
																35.415	377.93					58.8264	224.6		35.5774	19.88
																35.483	378					58.9394	325.2		35.6454	19.18
																35.551	377.98					59.0524	385.1		35.7135	19.11
																35.62	377.98					59.1664	392.3		35.7824	18.69
																35.688	378.06					59.2794	346.4		35.8505	28.98
																35.756	378.05					59.3924	190.1		35.9194	43.19
																35.824	378.01					59.5054	0		35.9875	66.08
																35.892	378.05					59.6184	71.2		36.0564	91.98
																35.96	378.01					59.7314	248.4		36.1245	113.68
																36.028	378.01					59.8444	355.1		36.1934	143.36
																36.096	378.01					59.9574	390.9		36.2615	166.53
																36.164	378.03					60.0714	394.6		36.3304	199.71
																36.233	378.05					60.1844	331.7		36.3984	233.73
																36.301	378.06					60.2974	136.7		36.4674	258.86
																36.369	378.05					60.4104	0		36.5354	289.24
																36.437	378.03					60.5234	72.3		36.6035	311.78
																36.505	378.03					60.6364	243.3		36.6724	344.4
																36.573	378.05					60.7494	340.4		36.7405	377.3
																36.641	378.1					60.8624	387		36.8094	401.73
																36.709	378.16					60.9764	393.7		36.8775	433.37
																36.777	378.15					61.0894	337		36.9464	456.89
																36.845	378.16					61.2024	160.8		37.0144	488.95
																36.914	378.18					61.3154	0		37.0834	518.28
																36.982	378.25					61.4284	0		37.1514	539.21
																37.05	378.23					61.5414	213.5		37.2204	565.04
																37.118	378.25					61.6544	302.4		37.2884	585.9
																37.186	378.25					61.7674	383.3		37.3575	612.43
																37.254	378.23					61.8814	400.4		37.4254	632.73
																37.322	378.26					61.9944	379.3		37.4935	657.86
																37.39	378.3					62.1074	293.1		37.5624	681.66
																37.458	378.31					62.2204	92.2		37.6305	698.67
																37.527	378.3					62.3334	0		37.6994	721.28
																37.595	378.31					62.4464	0		37.7674	729.68
																37.663	378.31					62.5594	189.8		37.8364	735.91
																37.731	378.36					62.6724	291.9		37.9044	739.06
																37.799	378.43					62.7864	370.7		37.9734	742.84
																37.867	378.4					62.8994	389.2		38.0414	746.27
																37.935	378.4					63.0124	375.9		38.1105	748.65
																38.003	378.45					63.1254	293.1		38.1784	751.45
																38.071	378.48					63.2384	100.9		38.2475	752.57
																38.139	378.48					63.3514	0		38.3154	753.97
																38.208	378.51					63.4644	3		38.3845	754.32
																38.276	378.55					63.5784	212.9		38.4524	751.17
																38.344	378.55					63.6914	310.6		38.5204	742.07
																38.412	378.53					63.8044	384.3		38.5894	731.78
																38.48	378.53					63.9174	397.1		38.6574	712.95
																38.548	378.55					64.0304	373.8		38.7264	695.8
																38.616	378.55					64.1434	227.9		38.7944	672.28
																38.684	378.58					64.2564	18		38.8635	644.98
																38.752	378.6					64.3694	0		38.9314	625.03
																38.821	378.51					64.4834	69.8		39.0005	598.22
																38.889	378.56					64.5964	209.5		39.0684	574.98
																38.957	378.6					64.7094	323.3		39.1375	545.02
																39.025	378.6					64.8224	385.5		39.2054	520.59
																39.093	378.63					64.9354	396.1		39.2745	491.12
																39.161	378.58					65.0484	360.1		39.3424	461.79
																39.229	378.63					65.1614	194.5		39.4104	436.66
																39.297	378.65					65.2744	0		39.4794	404.74
																39.365	378.35					65.3884	6.7		39.5474	380.1
																39.433	377.13					65.5014	197.3		39.6165	347.97
																39.502	374.75					65.6144	313.5		39.6844	323.75
																39.57	372.63					65.7274	378.4		39.7535	289.24
																39.638	369.66					65.8404	389.9		39.8214	255.01
																39.706	366.9					65.9534	363.8		39.8905	229.11
																39.774	363.25					66.0664	264.5		39.9584	192.92
																39.842	359.5					66.1794	98		40.0275	169.4
																39.91	356.25					66.2934	0		40.0954	134.61
																39.978	351.7					66.4064	0		40.1645	103.32
																40.046	348.38					66.5194	248.4		40.2325	76.65
																40.115	343.9					66.6324	342.8		40.3004	41.86
																40.183	339.08					66.7454	384.3		40.3695	20.72
																40.251	334.76					66.8584	385.7		40.4374	15.68
																40.319	328.55					66.9714	329.5		40.5065	14.07
																40.387	323.51					67.0844	163.3		40.5744	12.81
																40.455	316.28					67.1984	0		40.6435	11.9
																40.523	307.78					67.3114	0		40.7114	11.2
																40.591	301.58					67.4244	184.8		40.7805	10.08
																40.659	291.55					67.5374	280.1		40.8484	9.73
																40.728	280.61					67.6504	372.9		40.9175	8.54
																40.796	271.8					67.7634	396.2		40.9855	7.49
																40.864	257.61					67.8764	381.2		41.0545	7.14
																40.932	240.73					67.9894	289.5		41.1225	6.3
																41	105.24					68.1034	90.8		41.1904	5.95
																41.068	73.8					68.2164	0		41.2595	5.81
																41.136	0					68.3294	0		41.3274	5.53
																41.204	0.4					68.4424	218.8		41.3965	14.91
																41.272	1.28					68.5554	310.8		41.4644	35.21
																41.34	1.52					68.6684	381.9		41.5335	52.99
																41.409	1.78					68.7814	397.2		41.6014	80.71
																41.477	1.99					68.8954	380.3		41.6705	102.69
																41.545	2.57					69.0084	297.4		41.7385	129.29
																41.613	3.54					69.1214	101.7		41.8075	157.43
																41.681	3.71					69.2344	0		41.8755	181.3
																41.749	2.94					69.3474	0		41.9445	212.73
																41.817	3.06					69.4604	20.4		42.0125	236.88
																41.885	4.21					69.5734	223.2		42.0804	268.52
																41.953	3.4					69.6864	325.4		42.1495	293.02
																42.022	3.48					69.8004	385.8		42.2174	325.64
																42.09	4.73					69.9134	397.5		42.2865	357.7
																42.158	4.8					70.0264	371.3		42.3544	382.69
																42.226	3.91					70.1394	269.9		42.4235	415.52
																42.294	4.26					70.2524	89.9		42.4915	438.48
																42.362	4.02					70.3654	0		42.5605	469.98
																42.43	4.24					70.4784	0		42.6285	503.72
																42.498	3.97					70.5914	180.8		42.6975	527.73
																42.566	3.99					70.7054	280.6		42.7655	557.76
																42.634	4.14					70.8184	374.8		42.8344	581.14
																42.703	4.27					70.9314	395.8		42.9025	609.84
																42.771	4.4					71.0444	369.2		42.9714	638.19
																42.839	4.38					71.1574	293.6		43.0395	658.84
																42.907	4.52					71.2704	93.2		43.1075	684.18
																42.975	4.55					71.3834	0		43.1765	702.8
																43.043	4.65					71.4964	0		43.2445	726.81
																43.111	4.73					71.6104	86.7		43.3135	737.31
																43.179	4.78					71.7234	251.7		43.3815	741.65
																43.247	4.84					71.8364	354.8		43.4504	745.78
																43.316	5.16					71.9494	379.7		43.5185	748.86
																43.384	5.05					72.0624	383.2		43.5874	752.01
																43.452	5.14					72.1754	327.3		43.6555	754.46
																43.52	5.31					72.2884	184.3		43.7244	757.19
																43.588	5.39					72.4014	0		43.7925	758.8
																43.656	5.5					72.5154	144.9		43.8614	760.06
																43.724	5.71					72.6284	275.6		43.9295	759.78
																43.792	5.81					72.7414	364.2		43.9975	755.37
																43.86	5.7					72.8544	382.9		44.0665	743.12
																43.929	5.9					72.9674	377.9		44.1345	726.6
																43.997	5.82					73.0804	309.7		44.2034	709.24
																44.065	5.9					73.1934	150.2		44.2715	684.32
																44.133	6.02					73.3074	0		44.3404	663.53
																44.201	6.05					73.4204	0		44.4085	634.97
																44.269	6.08					73.5334	235.5		44.4774	605.29
																44.337	6.13					73.6464	326.8		44.5455	584.36
																44.405	6.06					73.7594	385.7		44.6144	549.71
																44.473	6					73.8724	396.9		44.6825	526.61
																44.541	6.09					73.9854	363.3		44.7514	495.11
																44.61	6.13					74.0984	192.9		44.8195	473.06
																44.678	6.27					74.2124	0		44.8875	441.42
																44.746	6.42					74.3254	0		44.9564	407.96
																44.814	6.57					74.4384	144.2		45.0245	381.85
																44.882	6.68					74.5514	249.5		45.0934	346.36
																44.95	6.7					74.6644	357		45.1615	322.84
																45.018	6.67					74.7774	393.8		45.2304	286.16
																45.086	6.83					74.8904	390.4		45.2985	252.7
																45.154	6.77					75.0034	338.2		45.3674	226.17
																45.223	6.84					75.1174	160.4		45.4355	189.7
																45.291	6.93					75.2304	0		45.5044	165.27
																45.359	6.97					75.3434	0		45.5725	128.73
																45.427	6.95					75.4564	172.1		45.6414	94.08
																45.495	7.1					75.5694	277.3		45.7094	72.94
																45.563	7.09					75.6824	366.6		45.7775	35.84
																45.631	7.2					75.7954	396.3		45.8464	13.93
																45.699	7.23					75.9084	382.4		45.9145	8.68
																45.767	7.36					76.0224	316.3		45.9834	6.93
																45.835	7.31					76.1354	127.9		46.0515	5.74
																45.904	7.32					76.2484	0		46.1204	5.25
																45.972	7.41					76.3614	13.3		46.1885	4.48
																46.04	7.45					76.4744	211.3		46.2574	3.43
																46.108	7.53					76.5874	296.8		46.3254	2.45
																46.176	7.62					76.7004	374.3		46.3944	1.75
																46.244	7.6					76.8134	396.2		46.4624	0.7
																46.312	7.78					76.9274	369.8		46.5314	0.07
																46.38	7.71					77.0404	302.9		46.5994	0.21
																46.448	7.76					77.1534	93		46.6675	13.58
																46.517	7.77					77.2664	0		46.7364	28.84
																46.585	7.81					77.3794	0		46.8045	53.83
																						77.4924	196.4		46.8734	74.06
																						77.6054	283.8		46.9415	94.5
																						77.7184	374.9		47.0104	121.73
																						77.8324	395.8		47.0784	143.78
																						77.9454	391.4		47.1474	176.33
																						78.0584	320.9		47.2154	200.48
																						78.1714	131.3		47.2844	232.19
																						78.2844	0		47.3524	257.11
																						78.3974	13.5		47.4215	288.82
																						78.5104	189		47.4894	322.56
																						78.6244	314.1		47.5575	348.25
																						78.7374	385.4		47.6264	383.46
																						78.8504	395.4		47.6945	408.8
																						78.9634	366.6		47.7634	441.77
																						79.0764	203.2		47.8314	473.97
																						79.1894	0		47.9004	496.79
																						79.3024	87		47.9684	530.95
																						79.4154	231.7		48.0374	555.73
																						79.5294	329.3		48.1054	585.13
																						79.6424	389.1		48.1745	612.71
																						79.7554	399.2		48.2424	632.94
																						79.8684	368.5		48.3115	662.69
																						79.9814	229.5		48.3794	683.76
																						80.0944	18.7		48.4485	708.05
																						80.2074	0		48.5164	726.67
																						80.3204	0		48.5844	741.02
																						80.4344	237		48.6534	747.6
																						80.5474	328.1		48.7214	751.31
																						80.6604	384.2		48.7904	755.79
																						80.7734	393		48.8584	758.03
																						80.8864	362.1		48.9275	761.25
																						80.9994	197.9		48.9954	763.77
																						81.1124	14.9		49.0645	765.1
																						81.2254	0		49.1324	766.64
																						81.3394	0		49.2015	766.01
																						81.4524	197.6		49.2694	760.06
																						81.5654	295		49.3385	748.23
																						81.6784	378.8		49.4064	734.65
																						81.7914	399.1		49.4744	712.11
																						81.9044	362.2		49.5434	694.61
																						82.0174	201.7		49.6114	666.68
																						82.1304	8.1		49.6805	643.86
																						82.2444	0		49.7484	613.27
																						82.3574	92.8		49.8175	581.84
																						82.4704	265.6		49.8854	557.55
																						82.5834	364		49.9545	528.08
																						82.6964	387.3		50.0224	502.18
																						82.8094	386.8		50.0915	469.35
																						82.9224	315.6		50.1594	443.31
																						83.0364	128.3		50.2285	409.85
																						83.1494	0		50.2965	376.32
																						83.2624	0		50.3644	351.4
																						83.3754	206.1		50.4335	320.32
																						83.4884	295.3		50.5014	294.98
																						83.6014	380.5		50.5705	259.77
																						83.7144	399.8		50.6384	235.34
																						83.8274	383.7		50.7075	198.38
																						83.9414	298.6		50.7754	163.87
																						84.0544	96.7		50.8445	137.34
																						84.1674	0		50.9124	102.06
																						84.2804	0		50.9815	77.42
																						84.3934	233.1		51.0495	66.29
																						84.5064	315		51.1185	29.89
																						84.6194	383.4		51.1865	20.37
																						84.7324	392.3		51.2544	17.43
																						84.8464	366.4		51.3235	16.59
																						84.9594	226		51.3914	15.19
																						85.0724	23.6		51.4605	14.35
																						85.1854	0		51.5284	14
																						85.2984	0		51.5975	12.95
																						85.4114	197.4		51.6654	12.6
																						85.5244	313		51.7345	11.48
																						85.6374	375.9		51.8025	10.71
																						85.7514	386.2		51.8715	9.94
																						85.8644	359.5		51.9395	9.31
																						85.9774	222.6		52.0085	9.31
																						86.0904	95.5		52.0765	8.96
																						86.2034	0		52.1444	8.89
																						86.3164	66.9		52.2135	8.89
																						86.4294	239.4		52.2814	8.75
																						86.5424	334.5		52.3505	8.75
																						86.6564	378.3		52.4184	8.4
																						86.7694	384.3		52.4875	8.33
																						86.8824	327.5		52.5555	8.12
																						86.9954	160.9		52.6245	8.05
																						87.1084	0		52.6925	7.77
																						87.2214	0		52.7615	7.56
																						87.3344	196.8		52.8295	7.49
																						87.4474	295.8		52.8984	7.42
																						87.5614	378.1		52.9665	7.21
																						87.6744	396		53.0354	7
																						87.7874	382.3		53.1035	6.93
																						87.9004	288.8		53.1715	6.65
																						88.0134	69.7		53.2405	6.51
																						88.1264	0		53.3085	6.23
																						88.2394	32.2		53.3775	6.09
																						88.3534	246.4		53.4455	5.81
																						88.4664	329.1		53.5144	5.81
																						88.5794	387.6		53.5825	5.46
																						88.6924	396.4		53.6514	5.39
																						88.8054	338.7		53.7195	5.11
																						88.9184	200.5		53.7884	5.04
																						89.0314	11.2		53.8565	4.69
																						89.1444	0		53.9254	4.48
																						89.2584	104.2		53.9935	4.41
																						89.3714	246.2		54.0615	4.27
																						89.4844	358.7		54.1305	3.99
																						89.5974	391.4		54.1985	3.64
																						89.7104	396.5		54.2674	3.78
																						89.8234	356.2		54.3355	3.29
																						89.9364	193.6		54.4044	3.15
																						90.0494	13.7		54.4725	2.94
																						90.1634	0		54.5414	2.66
																						90.2764	86.4		54.6095	2.59
																						90.3894	234.5		54.6784	2.31
																						90.5024	356.4		54.7465	2.17
																						90.6154	392.7		54.8154	2.03
																						90.7284	389.7		54.8835	1.75
																						90.8414	335.2		54.9515	1.47
																						90.9544	159		55.0204	1.26
																						91.0684	0		55.0885	1.05
																						91.1814	0		55.1574	1.05
																						91.2944	195.6		55.2255	0.7
																						91.4074	293		55.2944	0.35
																						91.5254	380.2		55.3625	0.35
																						91.6354	397.9		55.4314	0.14
																						91.7454	361.7		55.4995	0
																						91.8554	200.6		55.5675	19.52
																						91.9754	73.6		55.6358	129.59
																						92.0854	0		55.7043	186.07
																						92.1954	29.9		55.7726	266.04
																						92.3154	237.2		55.8409	349.77
																						92.4254	322.5		55.9094	406.82
																						92.5354	387.2		55.9778	481.16
																						92.6554	396.8		56.0461	532.66
																						92.7654	355.3		56.1146	605.37
																						92.8754	230.7		56.1829	656.86
																						92.9954	32.1		56.2514	726.96
																						93.1054	0		56.3197	793.96
																						93.2154	87.6		56.3882	837.46
																						93.3354	228.7		56.4564	896.63
																						93.4454	353.2		56.5249	935.72
																						93.5554	389.7		56.5932	992.19
																						93.6654	394.1		56.6617	1040.99
																						93.7854	356.1		56.73	1074.12
																						93.8954	180.3		56.7985	1124.07
																						94.0054	13.4		56.8668	1159.32
																						94.1254	0		56.9353	1205.51
																						94.2354	81.4		57.0037	1245.83
																						94.3454	224.7		57.072	1274.55
																						94.4654	326.4		57.1403	1317.64
																						94.5754	386.6		57.2088	1349.06
																						94.6854	397.2		57.2771	1388.64
																						94.8054	359.5		57.3456	1425.37
																						94.9154	191.9		57.4139	1448.46
																						95.0254	15.2		57.4823	1466.99
																						95.1454	0		57.5508	1474.9
																						95.2554	103.1		57.6191	1483.63
																						95.3654	245.3		57.6874	1490.9
																						95.4754	354.5		57.7559	1494.98
																						95.5954	388.6		57.8242	1491.39
																						95.7054	395.2		57.8927	1481.84
																						95.8154	346		57.9611	1460.78
																						95.9354	159.8		58.0294	1441.2
																						96.0454	0		58.0979	1409.86
																						96.1554	0		58.1662	1374.85
																						96.2754	229.6		58.2347	1341.64
																						96.3854	335.5		58.303	1296.67
																						96.4954	390.3		58.3713	1262.23
																						96.6154	396.9		58.4397	1209.68
																						96.7254	355.2		58.5082	1166.75
																						96.8354	193.2		58.5765	1108.48
																						96.9554	0		58.645	1048.66
																						97.0654	0		58.7133	1004.92
																						97.1754	187.5		58.7818	948.28
																						97.2854	281.5		58.8501	902.09
																						97.4054	374		58.9186	835.09
																						97.5154	396.7		58.9868	782.29
																						97.6254	385.9		59.0553	710.89
																						97.7454	302.5		59.1236	632.63
																						97.8554	96.6		59.1921	576.15
																						97.9654	0		59.2604	503.36
																						98.0854	0		59.3289	445.17
																						98.1954	192.9		59.3972	369.77
																						98.3054	285.4		59.4656	294.44
																						98.4254	372.8		59.5341	236.58
																						98.5354	395.7		59.6024	156.61
																						98.6454	388.4		59.6707	98.83
																						98.7654	318.6		59.7392	33.84
																						98.8754	134.8		59.8075	23.44
																						98.9854	0		59.876	21.28
																						99.0954	0		59.9444	18
																						99.2154	0		60.0127	16.16
																						99.3254	210.3		60.0812	14.4
																						99.4354	322.6		60.1495	12.8
																						99.5554	387.8		60.2178	10.96
																						99.6654	400.5		60.2863	9.44
																						99.7754	368		60.3546	8.72
																						99.8954	225.8		60.4231	7.76
																						100.005	52.6		60.4915	7.2
																						100.115	0		60.5598	29.68
																						100.235	3		60.6283	81.2
																						100.345	218.8		60.6966	127.44
																						100.455	325		60.7651	188.64
																						100.575	379.8		60.8334	239.28
																						100.685	392.7		60.9017	311.36
																						100.795	350.6		60.9701	382.56
																						100.905	198.7		61.0386	433.52
																						101.025	9		61.1069	500.24
																						101.135	0		61.1754	555.44
																						101.245	91.4		61.2437	623.36
																						101.365	263.8		61.3122	677.2
																						101.475	364.1		61.3805	742.96
																						101.585	390.8		61.449	805.76
																						101.705	392		61.5172	849.28
																						101.815	318.3		61.5857	904.4
																						101.925	132.6		61.654	944.56
																						102.045	0		61.7225	1003.04
																						102.155	0		61.7908	1044.32
																						102.265	18.6		61.8593	1097.44
																						102.385	231		61.9276	1145.6
																						102.495	317.8		61.996	1183.68
																						102.605	385.7		62.0645	1232.56
																						102.715	395.7		62.1328	1266.8
																						102.835	366.1		62.2011	1307.76
																						102.945	227.4		62.2696	1344.88
																						103.055	19.2		62.3377	1374.08
																						103.175	0		62.4068	1412.64
																						103.285	0		62.4748	1437.12
																						103.395	66.5		62.5427	1459.44
																						103.515	225.3		62.6118	1466.48
																						103.625	349.1		62.6797	1474.16
																						103.735	386.1		62.7488	1480.56
																						103.855	392		62.8167	1484.96
																						103.965	346.2		62.8847	1490
																						104.075	165.1		62.9537	1492.8
																						104.195	0		63.0217	1496.32
																						104.305	0		63.0898	1498.56
																						104.415	33.7		63.1587	1494.64
																						104.525	243.2		63.2268	1479.2
																						104.645	340.2		63.2957	1461.84
																						104.755	387.8		63.3638	1428.24
																						104.865	394.9		63.4318	1400.72
																						104.985	339.4		63.5007	1360.88
																						105.095	163.8		63.5688	1312.4
																						105.205	1.1		63.6377	1277.6
																						105.325	0		63.7058	1226.88
																						105.435	159.5		63.7737	1184.24
																						105.545	271.6		63.8428	1124.32
																						105.665	367.1		63.9108	1079.52
																						105.775	391.4		63.9798	1025.92
																						105.885	394.4		64.0477	962.88
																						106.005	326.2		64.1158	914.88
																						106.115	133.3		64.1847	851.12
																						106.225	0		64.2528	806.24
																						106.335	11.9		64.3208	743.92
																						106.455	190.7		64.3898	674
																						106.565	315		64.4578	622.08
																						106.675	386.6		64.5268	551.28
																						106.795	394.3		64.5948	502.72
																						106.905	361		64.6628	438.08
																						107.015	204.1		64.7318	366.8
																						107.135	0		64.7998	307.52
																						107.245	0		64.8688	229.84
																						107.355	181.3		64.9368	172.96
																						107.475	309		65.0048	99.2
																						107.585	384.7		65.0738	36.32
																						107.695	399.2		65.1418	29.84
																						107.815	372.7		65.2108	26.32
																						107.925	224		65.2788	24.08
																						108.035	52.1		65.3468	22.24
																						108.145	0		65.4158	19.84
																						108.265	73.8		65.4838	18.48
																						108.375	234.4		65.5528	16.88
																						108.485	355.4		65.6208	15.36
																						108.605	391.8		65.6887	14.08
																						108.715	394.2		65.7578	12.8
																						108.825	342.3		65.8257	16.8
																						108.945	158.1		65.8937	51.12
																						109.055	0		65.9627	90.08
																						109.165	0		66.0307	146.32
																						109.285	177.1		66.0998	216.24
																						109.395	276.1		66.1677	267.6
																						109.505	368.1		66.2357	335.36
																						109.625	398.4		66.3047	388.96
																						109.735	384.4		66.3727	456.16
																						109.845	315.7		66.4417	510
																						109.955	126.7		66.5097	572.64
																						110.075	0		66.5777	635.28
																						110.185	0		66.6467	687.28
																						110.295	248.7		66.7147	750.48
																						110.415	363.2		66.7837	796.64
																						110.525	392		66.8517	860.32
																						110.635	391.7		66.9197	902.88
																						110.755	335.4		66.9887	966.16
																						110.865	164.5		67.0567	1023.68
																						110.975	0		67.1248	1067.2
																						111.095	69		67.1937	1125.36
																						111.205	245.2		67.2618	1183.2
																						111.315	328.6		67.3307	1223.76
																						111.435	392		67.3988	1272.8
																						111.545	394.6		67.4668	1309.2
																						111.655	320.6		67.5357	1354.48
																						111.775	133.6		67.6038	1387.28
																						111.885	0		67.6727	1426.96
																						111.995	0		67.7408	1462.96
																						112.105	209.5		67.8088	1485.36
																						112.225	297.7		67.8778	1496
																						112.335	379.8		67.9458	1501.2
																						112.445	395.7		68.0148	1507.44
																						112.565	378.3		68.0828	1511.2
																						112.675	294.6		68.1508	1516.4
																						112.785	94.3		68.2198	1520.24
																						112.905	0		68.2878	1522.8
																						113.015	5.6		68.3558	1525.76
																						113.125	232.7		68.4248	1525.92
																						113.245	317		68.4928	1514
																						113.355	389.6		68.5618	1496
																						113.465	399.2		68.6298	1463.92
																						113.585	363.9		68.6977	1422.88
																						113.695	226.5		68.7668	1391.04
																						113.805	66.3		68.8347	1338.72
																						113.915	0		68.9038	1298.24
																						114.035	0		68.9718	1241.36
																						114.145	84.9		69.0397	1181.2
																						114.255	229.4		69.1088	1140.64
																						114.375	325.3		69.1767	1081.84
																						114.485	383.8		69.2458	1040.16
																						114.595	393.1		69.3137	984.72
																						114.715	355.5		69.3817	923.52
																						114.825	192.3		69.4507	880.56
																						114.935	0		69.5187	814.96
																						115.055	0.1		69.5867	766.08
																						115.165	174		69.6557	703.76
																						115.275	277.5		69.7237	652.48
																						115.395	370.8		69.7927	590.64
																						115.505	396.1		69.8607	528.56
																						115.615	393.1		69.9287	475.76
																						115.725	337.7		69.9977	406.24
																						115.845	159.8		70.0657	350.96
																						115.955	0		70.1347	282.32
																						116.065	0		70.2027	228.48
																						116.185	230.3		70.2708	157.44
																						116.295	336		70.3397	89.04
																						116.405	389.1		70.4077	44.24
																						116.525	394.3		70.4767	33.52
																						116.635	352.8		70.5447	30.08
																						116.745	194.6		70.6128	26.88
																						116.865	0		70.6817	25.12
																						116.975	3.2		70.7498	22.4
																						117.085	150.9		70.8178	20.8
																						117.205	278.7		70.8868	19.36
																						117.315	374		70.9548	18.16
																						117.425	398.6		71.0238	17.52
																						117.535	394		71.0918	19.92
																						117.655	311.4		71.1598	43.2
																						117.765	99.9		71.2288	87.76
																						117.875	0		71.2968	149.36
																						117.995	1.6		71.3658	198.24
																						118.105	221.3		71.4338	264.56
																						118.215	304.2		71.5018	311.92
																						118.335	381.9		71.5708	375.84
																						118.445	395.8		71.6388	422.88
																						118.555	353.6		71.7078	490.4
																						118.675	236.9		71.7758	557.28
																						118.785	31.3		71.8438	609.6
																						118.895	0		71.9128	676.32
																						119.015	0		71.9808	726.32
																						119.125	233.4		72.0487	789.6
																						119.235	314.1		72.1178	855.12
																						119.345	387.9		72.1857	903.68
																						119.465	401		72.2548	964.32
																						119.575	372.2		72.3227	1010.4
																						119.685	228.1		72.3907	1071.44
																						119.805	16		72.4597	1132.08
																						119.915	0		72.5277	1175.6
																						120.025	104.1		72.5968	1227.92
																						120.145	249.6		72.6647	1265.76
																						120.255	361		72.7327	1320.24
																						120.365	391		72.8017	1372.72
																						120.485	394.7		72.8697	1409.6
																						120.595	355.8		72.9387	1451.28
																						120.705	192.4		73.0067	1482.56
																						120.825	0		73.0747	1512
																						120.935	4.9		73.1437	1522.48
																						121.045	191.7		73.2117	1528
																						121.155	309.7		73.2798	1533.44
																						121.275	378.8		73.3487	1537.6
																						121.385	400.8		73.4167	1541.92
																						121.495	373.4		73.4857	1545.36
																						121.615	270.8		73.5537	1545.2
																						121.725	95.6		73.6218	1531.52
																						121.835	0		73.6907	1513.68
																						121.955	0		73.7588	1480.88
																						122.065	224.3		73.8277	1452.24
																						122.175	315		73.8958	1406.72
																						122.295	386.7		73.9638	1356.48
																						122.405	395.7		74.0327	1315.76
																						122.515	353.6		74.1008	1258.24
																						122.635	165.1		74.1697	1214.24
																						122.745	0.1		74.2378	1160.32
																						122.855	0		74.3058	1105.52
																						122.965	161.6		74.3748	1058.72
																						123.085	272.9		74.4428	999.92
																						123.195	374.5		74.5108	952.16
																						123.305	399.8		74.5798	892.64
																						123.425	395.1		74.6478	848.56
																						123.535	322		74.7168	780.72
																						123.645	133.9		74.7848	716.88
																						123.765	0		74.8528	670.24
																						123.875	0		74.9218	609.2
																						123.985	241.3		74.9898	563.04
																						124.105	320.8		75.0588	491.76
																						124.215	387.9		75.1268	438.4
																						124.325	394.2		75.1947	371.76
																						124.445	336.9		75.2638	297.84
																						124.555	188.7		75.3317	246.72
																						124.665	0		75.4008	178.48
																						124.775	3.4		75.4688	122.8
																						124.895	231.9		75.5367	51.36
																						125.005	315.7		75.6058	37.44
																						125.115	385.7		75.6737	33.28
																						125.235	398.2		75.7417	30
																						125.345	370.1		75.8107	27.92
																						125.455	224.9		75.8787	25.84
																						125.575	16.4		75.9477	24.32
																						125.685	0		76.0157	22.64
																						125.795	88.5		76.0837	21.28
																						125.915	230.7		76.1527	20
																						126.025	326.6		76.2207	18.64
																						126.135	386.9		76.2897	18.08
																						126.255	396.4		76.3577	17.44
																						126.365	363.9		76.4257	22
																						126.475	194.2		76.4947	57.44
																						126.585	0		76.5627	108.8
																						126.705	0		76.6317	150.08
																						126.815	3.1		76.6997	207.92
																						126.925	168		76.7678	253.12
																						127.045	268.9		76.8367	322
																						127.155	355.6		76.9048	374.48
																						127.265	381.5		76.9728	441.04
																						127.385	365.9		77.0417	507.44
																						127.495	302.2		77.1098	553.52
																						127.605	118		77.1787	614.48
																						127.725	0		77.2468	660.72
																						127.835	3.4		77.3148	726.72
																						127.945	105.6		77.3838	772.24
																						128.065	267.3		77.4518	832.08
																						128.175	364.7		77.5208	896.08
																						128.285	382.5		77.5888	939.28
																						128.395	373.4		77.6568	998.96
																						128.515	291.6		77.7258	1046.72
																						128.625	87.2		77.7938	1106.4
																						128.735	0		77.8628	1151.52
																						128.855	0		77.9308	1208.16
																						128.965	228.6		77.9988	1264.88
																						129.075	311.8		78.0678	1306.88
																						129.195	379.9		78.1358	1358.96
																						129.305	396.5		78.2048	1397.44
																						129.415	382		78.2728	1447.52
																						129.535	248.4		78.3407	1490.48
																						129.645	101.7		78.4098	1517.84
																						129.755	0		78.4778	1532.72
																						129.875	0		78.5457	1539.92
																						129.985	163.2		78.6148	1546.56
																						130.095	291.5		78.6827	1550.96
																						130.205	377.6		78.7518	1555.92
																						130.325	395.8		78.8197	1560.08
																						130.435	389.7		78.8877	1562.8
																						130.545	318.6		78.9567	1565.84
																						130.665	155.6		79.0247	1567.12
																						130.775	0		79.0938	1555.84
																						130.885	0		79.1617	1530.72
																						131.005	177		79.2297	1502.88
																						131.115	273.9		79.2987	1458.16
																						131.225	374.3		79.3667	1423.12
																						131.345	398		79.4357	1368.08
																						131.455	382.2		79.5037	1313.12
																						131.565	316		79.5717	1273.44
																						131.685	109.3		79.6407	1220.4
																						131.795	0		79.7087	1173.52
																						131.905	181.3		79.7768	1115.84
																						132.015	283.3		79.8457	1072.64
																						132.135	367.9		79.9137	1006.32
																						132.245	394.7		79.9827	944.08
																						132.355	396.7		80.0507	895.12
																						132.475	332.7		80.1188	827.84
																						132.585	130.6		80.1877	782.8
																						132.695	0		80.2558	713.28
																						132.815	67.6		80.3247	647.28
																						132.925	243.9		80.3928	599.28
																						133.035	341		80.4608	525.36
																						133.155	386.6		80.5298	478.24
																						133.265	397.8		80.5978	412.48
																						133.375	340.9		80.6667	342.16
																						133.495	162.5		80.7348	291.6
																						133.605	0		80.8028	214
																						133.715	0		80.8718	161.6
																						133.825	162.3		80.9398	84.88
																						133.945	273.7		81.0078	36.4
																						134.055	373		81.0768	31.2
																						134.165	397.1		81.1448	27.2
																						134.285	389.7		81.2138	24.72
																						134.395	318.7		81.2818	22.32
																						134.505	125.4		81.3498	20.8
																						134.625	0		81.4188	18.96
																						134.735	0.6		81.4868	17.68
																						134.845	184.9		81.5558	16.64
																						134.965	308.4		81.6238	16.16
																						135.075	382		81.6917	15.68
																						135.185	399.2		81.7608	15.04
																						135.305	376.3		81.8287	14.64
																						135.415	226.7		81.8978	14.24
																						135.525	16.5		81.9657	13.76
																						135.645	0		82.0337	13.44
																						135.755	0		82.1028	13.12
																						135.865	205.8		82.1707	12.72
																						135.975	321.2		82.2387	12.32
																						136.095	386.5		82.3077	11.92
																						136.205	397.4		82.3757	11.92
																						136.315	369.7		82.4447	11.36
																						136.435	268.6		82.5127	11.2
																						136.545	97.4		82.5807	10.88
																						136.655	0		82.6497	10.56
																						136.775	0		82.7177	10.48
																						136.885	195.7		82.7867	10
																						136.995	285.9		82.8547	9.68
																						137.115	376.2		82.9227	9.44
																						137.225	398.5		82.9917	9.12
																						137.335	393.7		83.0597	8.96
																						137.455	315.2		83.1287	8.64
																						137.565	123.6		83.1967	8.4
																						137.675	0		83.2648	8.16
																						137.785	0		83.3337	8
																						137.905	158.6		83.4018	7.6
																						138.015	289.6		83.4698	7.36
																						138.125	375.3		83.5387	7.12
																						138.245	393.9		83.6068	6.88
																						138.355	382.8		83.6757	6.64
																						138.465	294.9		83.7438	6.4
																						138.585	92.4		83.8118	6.16
																						138.695	0		83.8808	5.92
																						138.805	23.2		83.9488	5.76
																						138.925	215.2		84.0178	5.52
																						139.035	326.8		84.0858	5.28
																						139.145	388.9		84.1538	4.96
																						139.265	398.2		84.2228	5.04
																						139.375	360.5		84.2908	4.64
																						139.485	182		84.3598	4.48
																						139.595	12.6		84.4278	4.16
																						139.715	0		84.4958	4.08
																						139.825	0		84.5648	3.84
																						139.935	177.2		84.6328	3.68
																						140.055	270.5		84.7007	3.44
																						140.165	370.8		84.7698	3.28
																						140.275	393.9		84.8377	3.12
																						140.395	389.3		84.9068	2.88
																						140.505	342.1		84.9748	2.72
																						140.615	163		85.0427	2.4
																						140.735	0		85.1118	2.24
																						140.845	0		85.1797	2.08
																						140.955	192.3		85.2488	1.84
																						141.075	280		85.3167	1.76
																						141.185	370.1		85.3847	1.52
																						141.295	387.2		85.4537	1.36
																						141.405	371.8		85.5217	1.12
																						141.525	311		85.5907	0.96
																						141.635	120.7		85.6587	0.72
																						141.745	0		85.7267	0.56
																						141.865	0.1		85.7957	0.4
																						141.975	142.8		85.8637	0.24
																						142.085	278.8		85.9317	0
																						142.205	370.9		85.9998	0
																						142.315	389.8		86.0679	16.32
																						142.425	380.6		86.1359	30.99
																						142.545	296.3		86.204	101.3
																						142.655	88.5		86.272	163.7
																						142.765	0		86.3401	255.85
																						142.885	0		86.4082	324.18
																						142.995	187.8		86.4763	418.39
																						143.105	285.9		86.5444	504.03
																						143.215	374.6		86.6124	571.28
																						143.335	395.6		86.6805	670.85
																						143.445	387.8		86.7486	741.16
																						143.555	317.6		86.8167	833.47
																						143.675	132.1		86.8849	898.59
																						143.785	0		86.9528	990.74
																						143.895	0		87.0209	1070.69
																						144.015	0		87.0891	1132.76
																						144.125	226.5		87.1572	1211.8
																						144.235	312.6		87.2253	1272.8
																						144.355	383.5		87.2933	1341.62
																						144.465	399.3		87.3614	1396.18
																						144.575	378.2		87.4295	1468.55
																						144.695	296.2		87.4976	1516.11
																						144.805	91.2		87.5657	1581.72
																						144.915	0		87.6338	1640.08
																						145.025	0		87.7018	1683.6
																						145.145	191.5		87.7699	1736.18
																						145.255	310.8		87.838	1771.96
																						145.365	385		87.906	1821.41
																						145.485	398.2		87.9741	1867.07
																						145.595	371.9		88.0422	1901.61
																						145.705	224.6		88.1102	1942.99
																						145.825	51.1		88.1783	1961.37
																						145.935	0		88.2464	1979.25
																						146.045	0		88.3145	1990.71
																						146.165	232.8		88.3825	2003.73
																						146.275	336.6		88.4506	2014.53
																						146.385	392.4		88.5187	2021.54
																						146.505	398.8		88.5868	2029.94
																						146.615	357.2		88.6549	2034.89
																						146.725	194		88.7229	2034.06
																						146.835	8.6		88.791	2018.4
																						146.955	0		88.8591	2000.52
																						147.065	94.9		88.9273	1969.94
																						147.175	266.4		88.9954	1938.04
																						147.295	367.2		89.0635	1892.95
																						147.405	392.2		89.1315	1855.95
																						147.515	395.4		89.1996	1799.24
																						147.635	323.8		89.2677	1743.44
																						147.745	132.1		89.3358	1692.58
																						147.855	0		89.4039	1625.57
																						147.975	87.2		89.4719	1570.35
																						148.085	261.7		89.54	1496.58
																						148.195	365.4		89.6081	1440.45
																						148.315	391.6		89.6762	1346.89
																						148.425	394.7		89.7442	1256.23
																						148.535	336.9		89.8123	1182.13
																						148.645	186		89.8804	1078.69
																						148.765	0		89.9484	1008.96
																						148.875	0		90.0165	915.73
																						148.985	0		90.0846	813.36
																						149.105	203.2		90.1526	735.31
																						149.215	320.1		90.2207	634.59
																						149.325	387.6		90.2888	563.04
																						149.445	399.2		90.3569	458.94
																						149.555	372.1		90.425	382.2
																						149.665	268.3		90.4931	274.56
																						149.785	88		90.5611	173.51
																						149.895	0		90.6292	103.77
																						150.005	0		90.6974	27.92
																						150.125	202.6		90.7655	22.4
																						150.235	293.6		90.8336	19.04
																						150.345	376.2		90.9016	17.28
																						150.455	395.8		90.9697	16
																						150.575	387.4		91.0378	14.48
																						150.685	310.1		91.1059	13.2
																						150.795	97.6		91.174	11.44
																						150.915	0		91.242	9.76
																						151.025	1.7		91.3101	8.72
																						151.135	249		91.3782	7.28
																						151.255	331.7		91.4463	6.08
																						151.365	393.7		91.5143	4.96
																						151.475	397.1		91.5824	4.16
																						151.595	326.2		91.6505	3.44
																						151.705	133.1		91.7185	2.64
																						151.815	0		91.7866	10.96
																						151.935	0		91.8547	61.47
																						152.045	209.3		91.9228	117.7
																						152.155	299.8		91.9908	192.6
																						152.265	378.2		92.0589	287.06
																						152.385	393.9		92.127	360.34
																						152.495	376.3		92.1951	457.71
																						152.605	292.3		92.2632	560.97
																						152.725	89.3		92.3312	627.15
																						152.835	0		92.3993	720.96
																						152.945	0		92.4676	795.86
																						153.065	232.6		92.5356	896.61
																						153.175	321		92.6035	965.29
																						153.285	388.2		92.6715	1056.44
																						153.405	396.5		92.7395	1140.71
																						153.515	360.2		92.8076	1210.2
																						153.625	187.9		92.8756	1294.23
																						153.745	0		92.9436	1357.82
																						153.855	6.2		93.0126	1430.54
																						153.965	177.6		93.0806	1485.16
																						154.075	272.9		93.1486	1550.21
																						154.195	367.7		93.2165	1614.44
																						154.305	392.7		93.2845	1661.87
																						154.415	387.6		93.3525	1720.13
																						154.535	334.3		93.4206	1763.84
																						154.645	156.8		93.4886	1820.16
																						154.755	0		93.5566	1873.49
																						154.875	16.7		93.6245	1909.12
																						154.985	217		93.6925	1953.72
																						155.095	323.6		93.7605	1979.09
																						155.215	378.2		93.8295	1994.61
																						155.325	394.9		93.8975	2005.11
																						155.435	354.8		93.9655	2011.74
																						155.555	193.8		94.0336	2018.93
																						155.665	7.2		94.1016	2023.77
																						155.775	0		94.1696	2029.43
																						155.885	71.8		94.2375	2028.86
																						156.005	248		94.3055	2017.88
																						156.115	329.7		94.3735	1993.64
																						156.225	389.8		94.4416	1965.36
																						156.345	392.6		94.5096	1921.8
																						156.455	334.7		94.5776	1883.67
																						156.565	164		94.6456	1826.46
																						156.685	11.8		94.7146	1766.99
																						156.795	0		94.7826	1716.82
																						156.905	148.1		94.8505	1648.78
																						157.025	280.8		94.9185	1600.54
																						157.135	373.4		94.9865	1533
																						157.245	394.7		95.0546	1458.42
																						157.365	390.3		95.1226	1397.66
																						157.475	318.2		95.1906	1316.29
																						157.585	164.8		95.2585	1253.59
																						157.695	0		95.3265	1163.98
																						157.815	18.6		95.3945	1099.1
																						157.925	228.2		95.4625	1006.42
																						158.035	355.6		95.5315	904.78
																						158.155	390.4		95.5995	830.04
																						158.265	395.6		95.6676	729.2
																						158.375	341.8		95.7356	658.58
																						158.495	161.5		95.8036	556.12
																						158.605	0		95.8715	457.55
																						158.715	95.5		95.9395	380.14
																						158.835	236.4		96.0075	272.03
																						158.945	356.9		96.0756	198.99
																						159.055	391.4		96.1436	98.47
																						159.175	398.8		96.2116	33.6
																						159.285	355.2		96.2796	28.4
																						159.395	188.3		96.3486	25.12
																						159.505	14.9		96.4166	23.6
																						159.625	0		96.4845	22.08
																						159.735	0		96.5525	20.32
																						159.845	226.3		96.6205	19.04
																						159.965	315.1		96.6886	17.68
																						160.075	385.1		96.7566	16.56
																						160.185	394.9		96.8246	14.96
																						160.305	351.7		96.8925	13.36
																						160.415	199.3		96.9605	12.48
																						160.525	34.5		97.0285	10.88
																						160.645	0		97.0965	9.92
																						160.755	152.4		97.1646	9.44
																						160.865	286.6		97.2335	8.56
																						160.985	374.3		97.3016	19.52
																						161.095	396.2		97.3696	75.04
																						161.205	385.7		97.4376	129.92
																						161.325	298.4		97.5055	209.52
																						161.435	98.5		97.5735	277.28
																						161.545	0		97.6415	366.48
																						161.655	150.3		97.7095	456.64
																						161.775	282.4		97.7776	525.6
																						161.885	372.6		97.8456	623.36
																						161.995	391.8		97.9136	695.2
																						162.115	385.8		97.9815	787.84
																						162.225	315		98.0506	879.36
																						162.335	152.4		98.1185	943.84
																						162.455	0		98.1865	1040.4
																						162.565	87.3		98.2545	1108
																						162.675	231.2		98.3226	1191.92
																						162.795	324.5		98.3906	1277.68
																						162.905	387.6		98.4586	1340.96
																						163.015	398.1		98.5266	1417.84
																						163.135	371.4		98.5945	1474.48
																						163.245	221.8		98.6625	1542.16
																						163.355	50.1		98.7305	1593.52
																						163.465	0		98.7986	1658.72
																						163.585	19.4		98.8675	1721.52
																						163.695	219.7		98.9356	1767.36
																						163.805	325.7		99.0036	1828.48
																						163.925	382.1		99.0716	1869.12
																						164.035	395		99.1395	1921.84
																						164.145	366.4		99.2075	1968.4
																						164.265	213.3		99.2755	1995.36
																						164.375	73.8		99.3435	2010.56
																						164.485	0		99.4116	2018.08
																						164.605	0		99.4796	2026
																						164.715	0		99.5476	2032.24
																						164.825	191.1		99.6155	2036.56
																						164.945	284.4		99.6835	2032.56
																						165.055	374.8		99.7525	2016.88
																						165.165	397.1		99.8205	1985.84
																						165.275	386.9		99.8885	1952.64
																						165.395	317.3		99.9565	1902.72
																						165.505	129.3		100.025	1847.76
																						165.615	0		100.093	1799.92
																						165.735	0		100.161	1736
																						165.845	269.7		100.229	1688.4
																						165.955	369.6		100.297	1621.6
																						166.075	392.4		100.365	1553.36
																						166.185	385.6		100.433	1498.4
																						166.295	301.1		100.501	1428.48
																						166.415	97.8		100.57	1371.92
																						166.525	0		100.638	1296.8
																						166.635	161.8		100.706	1237.28
																						166.755	290.6		100.774	1147.92
																						166.865	378.5		100.842	1084.48
																						166.975	396.4		100.91	995.36
																						167.085	391.6		100.978	904.72
																						167.205	319.1		101.046	834.72
																						167.315	155.4		101.114	738.4
																						167.425	0		101.182	670.8
																						167.545	83.7		101.25	571.52
																						167.655	231.9		101.318	496
																						167.765	326.6		101.387	397.44
																						167.885	385.6		101.455	298.16
																						167.995	395.4		101.523	225.92
																						168.105	365.7		101.591	135.6
																						168.225	222.4		101.659	59.44
																						168.335	51.9		101.727	35.04
																						168.445	0		101.795	31.52
																						168.565	0		101.863	28.72
																						168.675	206.7		101.931	26.96
																						168.785	324		101.999	25.6
																						168.895	382.4		102.067	24
																						169.015	397.4		102.135	22.8
																						169.125	354.9		102.203	21.36
																						169.235	188		102.272	20.24
																						169.355	6.9		102.34	19.04
																						169.465	0		102.408	17.52
																						169.575	160		102.476	16.4
																						169.695	258.2		102.544	15.04
																						169.805	349.4		102.612	14.48
																						169.915	394		102.68	13.68
																						170.035	393.9		102.748	13.2
																						170.145	336.9		102.816	24.56
																						170.255	163.6		102.884	82.19
																						170.375	0.1		102.952	132.21
																						170.485	0		103.02	214.45
																						170.595	33.1		103.089	276.94
																						170.705	246.2		103.157	369.68
																						170.825	325.9		103.225	464.47
																						170.935	390		103.293	526.64
																						171.045	398.8		103.361	618.68
																						171.165	340.6		103.429	688.22
																						171.275	189.5		103.497	776.34
																						171.385	0		103.565	865.56
																						171.505	98		103.633	927.19
																						171.615	270.2		103.701	1009.11
																						171.725	360.8		103.769	1077.56
																						171.845	393.3		103.837	1161.05
																						171.955	389.2		103.906	1253.88
																						172.065	317.2		103.974	1311.89
																						172.185	153.5		104.042	1394.37
																						172.295	0		104.11	1446.9
																						172.405	3.2		104.178	1519.42
																						172.515	238.6		104.246	1568.65
																						172.635	328.8		104.314	1630.98
																						172.745	388		104.382	1695.66
																						172.855	398.6		104.45	1743.33
																						172.975	359.7		104.518	1802.99
																						173.085	188.4		104.586	1846.9
																						173.195	0		104.654	1897.62
																						173.315	7.9		104.722	1936.35
																						173.425	194.7		104.791	1978.76
																						173.535	309.7		104.859	1995.86
																						173.655	377.4		104.927	2003.15
																						173.765	396.4		104.995	2010.83
																						173.875	368.6		105.063	2016.16
																						173.995	266.9		105.131	2022.36
																						174.105	84.1		105.199	2028.31
																						174.215	0		105.267	2029.49
																						174.325	0		105.335	2015.22
																						174.445	203.5		105.403	1994.29
																						174.555	299.7		105.471	1950.31
																						174.665	376.2		105.539	1901.31
																						174.785	399.4		105.608	1858.97
																						174.895	371.7		105.676	1798.92
																						175.005	301.6		105.744	1749.99
																						175.125	90.4		105.812	1680.61
																						175.235	0		105.88	1612.48
																						175.345	0		105.948	1559.95
																						175.465	217.2		106.016	1495.43
																						175.575	300.7		106.084	1438.75
																						175.685	381.8		106.152	1361.99
																						175.805	396.3		106.22	1298.25
																						175.915	353.7		106.288	1215.78
																						176.025	229.6		106.356	1129.93
																						176.135	29.6		106.424	1064.93
																						176.255	0		106.493	985.75
																						176.365	32.1		106.561	922.17
																						176.475	215.5		106.629	826.6
																						176.595	326.9		106.697	756.82
																						176.705	388.3		106.765	663.53
																						176.815	397.3		106.833	581.05
																						176.935	365.3		106.901	506.73
																						177.045	223.7		106.969	412.18
																						177.155	16.2		107.037	334.95
																						177.275	0		107.105	239.54
																						177.385	78.2		107.173	162.32
																						177.495	229		107.241	67.69
																						177.615	326.6		107.31	40.95
																						177.725	386.3		107.378	37.35
																						177.835	395.6		107.446	34.92
																						177.945	366.4		107.514	33.03
																						178.065	222.4		107.582	31.23
																						178.175	52		107.65	30.29
																						178.285	0		107.718	28.49
																						178.405	0		107.786	27.08
																						178.515	228.2		107.854	25.66
																						178.625	334.1		107.922	24.33
																						178.745	389.6		107.99	23.08
																						178.855	396.2		108.058	22.06
																						178.965	354		108.127	20.72
																						179.085	194.9		108.195	19.55
																						179.195	6.7		108.263	18.06
																						179.305	0		108.331	17.35
																						179.425	105.1		108.399	16.88
																						179.535	266.6		108.467	16.26
																						179.645	365.4		108.535	16.26
																						179.755	392.2		108.603	50.83
																						179.875	391.8		108.671	96.77
																						179.985	317.6		108.739	175.88
																						180.095	126.7		108.807	233.35
																						180.215	0		108.875	315.2
																						180.325	25.2		108.943	404.1
																						180.435	196.6		109.012	472.15
																						180.555	311.5		109.08	558.94
																						180.665	384.1		109.148	621.19
																						180.775	400.2		109.216	713
																						180.895	375.2		109.284	781.83
																						181.005	223.1		109.352	871.05
																						181.115	65.9		109.42	965.21
																						181.235	0		109.488	1025.66
																						181.345	80.2		109.556	1113.31
																						181.455	223.8		109.624	1180.57
																						181.565	332.2		109.692	1267.99
																						181.685	390.6		109.76	1348.74
																						181.795	393.2		109.829	1404.8
																						181.905	350.7		109.897	1474.57
																						182.025	178		109.965	1527.18
																						182.135	14.6		110.033	1599.31
																						182.245	0		110.101	1653.64
																						182.365	103.3		110.169	1716.36
																						182.475	250.3		110.237	1775.55
																						182.585	362.5		110.305	1823.45
																						182.705	395.1		110.373	1880.84
																						182.815	381.5		110.441	1920.2
																						182.925	293.3		110.509	1973.04
																						183.045	121.9		110.577	2003.7
																						183.155	0		110.646	2019.77
																						183.265	26.3		110.714	2029.72
																						183.375	230.9		110.782	2036
																						183.495	326.5		110.85	2043.21
																						183.605	381.9		110.918	2047.84
																						183.715	398.2		110.986	2052.77
																						183.835	356.6		111.054	2057.4
																						183.945	196.6		111.122	2060.14
																						184.055	7.8		111.19	2054.03
																						184.175	0		111.258	2036.31
																						184.285	0		111.326	1999.46
																						184.395	257.8		111.394	1962.61
																						184.515	332.8		111.462	1910.64
																						184.625	392.9		111.531	1850.27
																						184.735	396.2		111.599	1803.46
																						184.855	324.6		111.667	1731.41
																						184.965	131.3		111.735	1676.38
																						185.075	0		111.803	1609.27
																						185.195	0		111.871	1541.14
																						185.305	210.4		111.939	1484.53
																						185.415	299.6		112.007	1405.58
																						185.525	380.4		112.075	1343.1
																						185.645	396.9		112.143	1262.82
																						185.755	377.5		112.211	1169.52
																						185.865	293.3		112.279	1107.11
																						185.985	97.1		112.348	1021.42
																						186.095	0		112.416	952.82
																						186.205	0		112.484	855.61
																						186.325	210.1		112.552	783.4
																						186.435	311.2		112.62	693.71
																						186.545	380.8		112.688	598.14
																						186.665	395.8		112.756	522.41
																						186.775	376.4		112.824	421.74
																						186.885	230.8		112.892	344.2
																						187.005	32.1		112.96	246.28
																						187.115	0		113.028	147.11
																						187.225	79.5		113.096	76.7
																						187.335	253.6		113.165	42.05
																						187.455	350.9		113.233	37.27
																						187.565	390.8		113.301	34.52
																						187.675	394.8		113.369	32.56
																						187.795	352.3		113.437	30.6
																						187.905	188.7		113.505	29.04
																						188.015	13		113.573	27.78
																						188.135	0		113.641	26.29
																						188.245	107.2		113.709	25.12
																						188.355	252.1		113.777	23.7
																						188.475	354		113.845	22.61
																						188.585	387.4		113.913	21.12
																						188.695	393.4		113.981	20.1
																						188.815	339.2		114.05	19.55
																						188.925	152.8		114.118	19
																						189.035	0		114.186	18.45
																						189.145	18.3		114.254	17.82
																						189.265	221.3		114.322	17.67
																						189.375	326.4		114.39	16.96
																						189.485	381.6		114.458	16.33
																						189.605	399.2		114.526	16.1
																						189.715	358		114.594	15.79
																						189.825	196.9		114.662	15.24
																						189.945	7.5		114.73	14.77
																						190.055	0		114.798	14.61
																						190.165	0		114.867	14.06
																						190.285	91.3		114.935	13.67
																						190.395	270.5		115.003	13.51
																						190.505	375.3		115.071	13.12
																						190.625	397.1		115.139	12.73
																						190.735	387.4		115.207	12.34
																						190.845	295.2		115.275	12.18
																						190.955	98.1		115.343	11.71
																						191.075	0		115.411	11.4
																						191.185	19.9		115.479	11.32
																						191.295	232.5		115.547	10.92
																						191.415	319.8		115.615	10.45
																						191.525	386.4		115.684	10.38
																						191.635	397.1		115.752	9.91
																						191.755	366.8		115.82	9.67
																						191.865	223.7		115.888	9.36
																						191.975	18		115.956	9.28
																						192.095	0		116.024	9.04
																						192.205	0		116.092	8.65
																						192.315	33.9		116.16	8.42
																						192.435	235.3		116.228	7.95
																						192.545	328.1		116.296	7.87
																						192.655	388.9		116.364	7.71
																						192.765	393.5		116.432	7.63
																						192.885	355		116.5	7.16
																						192.995	186.9		116.569	6.93
																						193.105	0		116.637	6.77
																						193.225	0		116.705	6.46
																						193.335	205.1		116.773	6.38
																						193.445	309.4		116.841	6.06
																						193.565	376.5		116.909	5.91
																						193.675	397.9		116.977	5.67
																						193.785	369.9		117.045	5.2
																						193.905	266.9		117.113	5.2
																						194.015	83.8		117.181	4.97
																						194.125	0		117.249	4.81
																						194.245	1.1		117.317	0
																						194.355	147.7		117.385	59.76
																						194.465	283.8		117.453	137.84
																						194.575	376.6		117.522	227.04
																						194.695	400.2		117.59	310.08
																						194.805	372.3		117.658	429.28
																						194.915	299		117.727	517.44
																						195.035	88		117.795	628.32
																						195.145	0		117.863	746.72
																						195.255	0		117.932	835.84
																						195.375	216.9		118	953.44
																						195.485	301.4		118.068	1073.52
																						195.595	381.7		118.137	1151.92
																						195.715	395.5		118.205	1254.48
																						195.825	372.8		118.274	1336.64
																						195.935	237.3		118.342	1446.24
																						196.055	36.1		118.41	1523.36
																						196.165	0		118.479	1617.44
																						196.275	0		118.547	1711.44
																						196.385	216.1		118.615	1780.16
																						196.505	311		118.684	1872.64
																						196.615	383.8		118.752	1937.2
																						196.725	395.8		118.82	2012.88
																						196.845	367.7		118.889	2084.56
																						196.955	220.7		118.957	2136.64
																						197.065	0		119.025	2202.24
																						197.185	7.9		119.094	2247.76
																						197.295	237.5		119.162	2304.4
																						197.405	356.9		119.231	2360.72
																						197.525	394.3		119.299	2398.4
																						197.635	390.1		119.367	2428
																						197.745	341.5		119.436	2446.16
																						197.865	155.4		119.504	2464.16
																						197.975	0		119.572	2481.84
																						198.085	0		119.641	2492.56
																						198.195	233.6		119.709	2504.64
																						198.315	336.3		119.777	2510.16
																						198.425	391.6		119.846	2502.8
																						198.535	399.4		119.914	2477.28
																						198.655	356.2		119.982	2449.84
																						198.765	190.3		120.051	2406.16
																						198.875	6.8		120.119	2365.28
																						198.995	0		120.188	2308.16
																						199.105	0		120.256	2261.6
																						199.215	92.8		120.324	2186.16
																						199.335	261.2		120.393	2110.64
																						199.445	365.2		120.461	2052.16
																						199.555	390.1		120.529	1968.96
																						199.675	393.2		120.598	1894.4
																						199.785	335.2		120.666	1796.24
																						199.895	191.3		120.734	1713.6
																						200.005	0		120.803	1603.92
																						200.125	6.4		120.871	1492.24
																						200.235	182.6		120.939	1408.96
																						200.345	300.5		121.008	1282.48
																						200.465	378.9		121.076	1190.64
																						200.575	395.2		121.145	1066
																						200.685	379.1		121.213	943.52
																						200.805	291.6		121.281	845.6
																						200.915	116.8		121.35	714.32
																						201.025	0		121.418	621.44
																						201.145	7.7		121.486	491.76
																						201.255	197.3		121.555	366.48
																						201.365	295.3		121.623	280
																						201.485	380.6		121.691	166.8
																						201.595	397.9		121.76	21.52
																						201.705	368.6		121.828	11.28
																						201.815	299.7		121.896	9.52
																						201.935	91.4		121.965	8
																						202.045	0		122.033	6.96
																						202.155	31.3		122.101	6.24
																						202.275	237.4		122.17	5.2
																						202.385	319.2		122.238	4.48
																						202.495	383.9		122.307	3.36
																						202.615	399.8		122.375	2.48
																						202.725	380.2		122.443	1.6
																						202.835	238.3		122.512	0.96
																						202.955	27.6		122.58	0.64
																						203.065	0		122.648	0
																						203.175	28.4		122.717	11.84
																						203.295	217.9		122.785	76.8
																						203.405	325		122.853	171.52
																						203.515	387.7		122.922	246.48
																						203.625	396.5		122.99	361.04
																						203.745	368.2		123.058	447.84
																						203.855	223.8		123.127	558.24
																						203.965	35.3		123.195	648.72
																						204.085	0		123.264	755.12
																						204.195	0.1		123.332	878.4
																						204.305	90.6		123.4	967.12
																						204.425	260.9		123.469	1088
																						204.535	366.2		123.537	1173.12
																						204.645	390.7		123.605	1279.68
																						204.765	386.1		123.673	1381.84
																						204.875	330.8		123.742	1465.04
																						204.985	152.6		123.81	1570.88
																						205.105	0		123.879	1646.32
																						205.215	0		123.947	1747.6
																						205.325	196.3		124.015	1816.32
																						205.435	294.4		124.084	1911.36
																						205.555	380		124.152	1998.8
																						205.665	398.7		124.22	2058.08
																						205.775	357		124.289	2125.68
																						205.895	194.2		124.357	2176.4
																						206.005	69.9		124.425	2242.4
																						206.115	0		124.494	2302.24
																						206.235	30.9		124.562	2346.16
																						206.345	235.4		124.63	2402.96
																						206.455	321.1		124.699	2442.32
																						206.575	385.1		124.767	2455.04
																						206.685	395.7		124.836	2468.16
																						206.795	353.4		124.904	2476.72
																						206.915	217.7		124.972	2486.56
																						207.025	20.9		125.041	2492.8
																						207.135	0		125.109	2502.32
																						207.245	150.6		125.177	2509.52
																						207.365	281.7		125.246	2515.6
																						207.475	372.2		125.314	2522.16
																						207.585	392.5		125.382	2526.48
																						207.705	386.4		125.451	2528.8
																						207.815	314.5		125.519	2517.68
																						207.925	154		125.587	2485.28
																						208.045	0		125.656	2435.6
																						208.155	16		125.724	2392.8
																						208.265	211		125.793	2332.08
																						208.385	321		125.861	2257.36
																						208.495	387.1		125.929	2199.92
																						208.605	399.6		125.998	2124.96
																						208.725	371.4		126.066	2063.84
																						208.835	224.7		126.134	1980.32
																						208.945	92		126.203	1915.76
																						209.065	0		126.271	1821.2
																						209.175	0		126.339	1727.12
																						209.285	224.7		126.408	1648.4
																						209.395	315.6		126.476	1540.24
																						209.515	385.1		126.544	1464.08
																						209.625	395.8		126.613	1347.84
																						209.735	352.6		126.681	1223.36
																						209.855	197.2		126.75	1133.68
																						209.965	32.4		126.818	1013.2
																						210.075	0		126.886	924.24
																						210.195	0.2		126.955	798.96
																						210.305	268.4		127.023	710.4
																						210.415	368.2		127.091	575.84
																						210.535	391.2		127.16	446.8
																						210.645	387.8		127.228	344.32
																						210.755	313.3		127.296	212.88
																						210.875	109.9		127.365	124.72
																						210.985	0		127.433	38.88
																						211.095	90.6		127.501	30.88
																						211.205	268.3		127.57	28.72
																						211.325	358.1		127.638	26.96
																						211.435	392.6		127.707	26.16
																						211.545	387.6		127.775	24.64
																						211.665	315.6		127.843	23.68
																						211.775	149.2		127.912	22.48
																						211.885	0		127.98	21.36
																						212.005	176.7		128.048	20.24
																						212.115	287.7		128.117	19.2
																						212.225	365		128.185	18.64
																						212.345	391.8		128.253	17.68
																						212.455	376.7		128.322	17.2
																						212.565	289		128.39	44
																						212.685	115.7		128.458	120.97
																						212.795	0		128.527	187.85
																						212.905	24.5		128.595	283.26
																						213.015	231.7		128.664	367.46
																						213.135	327		128.732	473.38
																						213.245	384.1		128.8	551.94
																						213.355	398.8		128.869	671.42
																						213.475	354.9		128.937	782.28
																						213.585	189.7		129.005	865.38
																						213.695	0		129.074	976.94
																						213.815	0		129.142	1053.15
																						213.925	194.9		129.21	1167.45
																						214.035	290.4		129.279	1268.51
																						214.155	377.3		129.347	1348.01
																						214.265	400.4		129.415	1454.56
																						214.375	372.1		129.484	1528.49
																						214.495	302.8		129.552	1634.01
																						214.605	88.3		129.621	1707.55
																						214.715	0		129.689	1800.61
																						214.825	0.1		129.757	1884.19
																						214.945	154.1		129.826	1945.1
																						215.055	274.6		129.894	2022.25
																						215.165	373.7		129.962	2080.89
																						215.285	397.1		130.031	2158.74
																						215.395	390.1		130.099	2212.84
																						215.505	317.1		130.167	2276.27
																						215.625	124.8		130.236	2330.6
																						215.735	0		130.304	2376.07
																						215.845	87		130.372	2429.22
																						215.965	246.4		130.441	2448.51
																						216.075	329.4		130.509	2462.39
																						216.185	388.9		130.577	2470.62
																						216.305	395.8		130.646	2480.97
																						216.415	337.2		130.714	2489.36
																						216.525	182		130.783	2495.71
																						216.635	0		130.851	2503.39
																						216.755	0		130.919	2508.25
																						216.865	29.6		130.988	2514.52
																						216.975	234.1		131.056	2520.48
																						217.095	321		131.124	2523.77
																						217.205	389.3		131.193	2510.76
																						217.315	397.9		131.261	2488.73
																						217.435	359.9		131.329	2439.1
																						217.545	181		131.398	2383.83
																						217.655	13.8		131.466	2333.89
																						217.775	0		131.534	2262.55
																						217.885	0		131.603	2208.37
																						217.995	187.4		131.671	2130.83
																						218.115	281.8		131.74	2051.96
																						218.225	374.3		131.808	1986.34
																						218.335	400.1		131.876	1893.44
																						218.445	383.2		131.945	1822.09
																						218.565	310.2		132.013	1729.9
																						218.675	98.6		132.081	1636.44
																						218.785	0		132.15	1559.92
																						218.905	71		132.218	1451.5
																						219.015	247.3		132.286	1376.08
																						219.125	343.1		132.355	1262.71
																						219.245	390.5		132.423	1174.67
																						219.355	398.1		132.491	1061.93
																						219.465	337.1		132.56	958.05
																						219.585	154.7		132.628	873.38
																						219.695	0		132.697	743.47
																						219.805	0.1		132.765	646.49
																						219.925	193.1		132.833	524.26
																						220.035	292.7		132.902	425.16
																						220.145	375.3		132.97	305.45
																						220.255	395.4		133.038	170.05
																						220.375	387.5		133.107	65.77
																						220.485	315.3		133.175	25.56
																						220.595	120.7		133.243	21.95
																						220.715	0		133.312	19.28
																						220.825	0		133.38	18.03
																						220.935	188.9		133.448	16.46
																						221.055	295.7		133.517	15.05
																						221.165	375.9		133.585	13.87
																						221.275	395		133.654	12.7
																						221.395	387.5		133.722	11.68
																						221.505	297.8		133.79	10.82
																						221.615	93.1		133.859	10.11
																						221.735	0		133.927	9.48
																						221.845	3.3		133.995	26.26
																						221.955	212.7		134.064	78.63
																						222.065	314.3		134.132	170.36
																						222.185	387.2		134.2	250.48
																						222.295	399.9		134.269	357.11
																						222.405	370.7		134.337	467.73
																						222.525	222.9		134.405	550.76
																						222.635	32.2		134.474	670.87
																						222.745	0		134.542	748.4
																						222.865	3.3		134.611	859.73
																						222.975	241.9		134.679	960.63
																						223.085	330.3		134.747	1046.09
																						223.205	387.9		134.816	1150.2
																						223.315	396.6		134.884	1231.97
																						223.425	357.3		134.952	1333.19
																						223.545	188		135.021	1406.26
																						223.655	12.8		135.089	1516.57
																						223.765	0		135.157	1618.33
																						223.875	144.5		135.226	1696.34
																						223.995	250.3		135.294	1799.51
																						224.105	357.1		135.362	1865.05
																						224.215	390.3		135.431	1953.8
																						224.335	396.4		135.499	2030.56
																						224.445	350.2		135.568	2092.02
																						224.555	186.1		135.636	2167.84
																						224.675	0		135.704	2218.8
																						224.785	18.7		135.773	2290.37
																						224.895	221		135.841	2340.32
																						225.015	326		135.909	2402.64
																						225.125	380.7		135.978	2454.62
																						225.235	397.3		136.046	2470.15
																						225.355	367.5		136.114	2483
																						225.465	211.3		136.183	2491.39
																						225.575	70.1		136.251	2501.35
																						225.685	0		136.319	2507.46
																						225.805	31		136.388	2515.15
																						225.915	235.6		136.456	2521.89
																						226.025	318.1		136.525	2527.14
[truncated: 86,394 more rows]
[truncated: 5 more columns]

## Sheet: Figure 6
(a)	Time (s)	Cs (nF)	(b)	Time (s)	Cs (nF)		Time (s)	Cs (F)		Time (s)	Cs (F)	(c)	Time (s)	Cs (nF)		Time (s)	Cs (nF)	(d)	Time (s)	Cs (nF)	(e)	Time (s)	Cs (nF)	(f)	Frequency	Normalized
	0	0		0	0.31		3.9335	0.76		8.3676	0.81		0	1.85		8.2752	8.94		0	0		3.99	0.10465		0.09044	0.04295
	0.17669	8.29		0.07152	2.57		4.005	2.92		8.4391	4.07		0.19245	25.41		8.4676	9.37		0.034	0.07558		4.024	0.11047		0.18088	0.04278
	0.35339	34.84		0.14304	4.84		4.0765	8.39		8.5106	5.29		0.38489	1930.23		8.66	88.04		0.067	0.21512		4.058	0.20349		0.27133	0.0283
	0.53008	57.91		0.21455	7.33		4.148	12.5		8.5821	6.84		0.57734	1921.16		8.8525	121.83		0.101	0.36628		4.091	0.72093		0.36177	0.01843
	0.70678	79.78		0.28607	10.18		4.2196	16.23		8.6537	11.63		0.76978	1907.39		9.0449	2515.99		0.135	0.76744		4.125	0.87209		0.45221	0.01863
	0.88347	109.16		0.35759	11.5		4.2911	36.61		8.7252	59.49		0.96223	47.9		9.2374	2383.89		0.169	0.85465		4.159	0.93023		0.54265	0.000910851
	1.0602	127.44		0.42911	14.81		4.3626	58.63		8.7967	83.32		1.1547	5.5		9.4298	2328.59		0.203	0.80814		4.193	0.91279		0.63309	0.00998
	1.2369	129.9		0.50062	21.44		4.4341	73.79		8.8682	99.09		1.3471	1949.85		9.6223	86.25		0.236	0.7093		4.227	0.80233		0.72354	0.00508
	1.4136	138.76		0.57214	36.62		4.5056	80.17		8.9397	111.52		1.5396	1941.62		9.8147	60.88		0.27	0.62791		4.26	0.68605		0.81398	0.01656
	1.5902	146.18		0.64366	42.51		4.5771	68.34		9.0112	115.18		1.732	1890.32		10.007	26.98		0.304	0.62209		4.294	0.63953		0.90442	0.00417
	1.7669	144.68		0.71518	19.04		4.6487	20.67		9.0828	124.19		1.9245	633.47		10.2	132.68		0.338	0.56395		4.328	0.60465		0.99486	0.01057
	1.9436	122.76		0.7867	3.84		4.7202	15.18		9.1543	125.28		2.1169	0.1		10.392	2316.79		0.372	0.56977		4.362	0.63953		1.0853	0.01733
	2.1203	99.69		0.85821	1.3		4.7917	3.23		9.2258	124.83		2.3093	100.97		10.585	2515.99		0.406	0.53488		4.396	0.57558		1.17575	0.06323
	2.297	76.72		0.92973	4.21		4.8632	5.84		9.2973	59.91		2.5018	1911.92		10.777	620.59		0.439	0.47674		4.43	0.5407		1.26619	0.27854
	2.4737	17.9		1.0012	8.92		4.9347	10.91		9.3688	7.28		2.6942	1865.63		10.969	22.33		0.473	0.44767		4.463	0.42442		1.35663	0.04026
	2.6504	2.45		1.0728	10.12		5.0062	13		9.4403	0		2.8867	1865.63		11.162	39.19		0.507	0.38953		4.497	0.30814		1.44707	0.00351
	2.8271	14.92		1.1443	13.45		5.0778	14.64		9.5119	4.48		3.0791	47.47		11.354	117.58		0.541	0.34302		4.531	0.39535		1.53751	0.00286
	3.0038	27.99		1.2158	16.11		5.1493	27.9		9.5834	11.07		3.2716	19.15		11.547	1680.29		0.575	0.30233		4.565	0.31977		1.62796	0.000859494
	3.1805	41.71		1.2873	35.88		5.2208	53.86		9.6549	15.28		3.464	43.59		11.739	2377.49		0.608	0.31395		4.599	0.27326		1.7184	0.01336
	3.3572	53.59		1.3588	40.15		5.2923	66.53		9.7264	16.43		3.6565	1887.46		11.932	1614.59		0.642	0.26163		4.632	0.25581		1.80884	0.00451
	3.5339	75.85		1.4304	42.41		5.3638	72.79		9.7979	28.83		3.8489	1906.47		12.124	73.44		0.676	0.24419		4.666	0.22093		1.89928	0.00622
	3.7106	112.14		1.5019	2.94		5.4354	79.77		9.8695	77.86		4.0414	1906.95		12.317	68.72		0.71	0.26744		4.7	0.18023		1.98972	0.00956
	3.8873	125.66		1.5734	0.77		5.5069	68.08		9.941	95.7		4.2338	0.04		12.509	100.32		0.744	0.19767		4.734	0.15116		2.08017	0.00623
	4.064	136.63		1.6449	0		5.5784	34.37		10.012	106.75		4.4262	0		12.701	127.25		0.778	0.10465		4.768	0.13372		2.17061	0.00555
	4.2407	141.63		1.7164	3.71		5.6499	1.91		10.084	115.79		4.6187	1854.5		12.894	1820.99		0.811	0.02326		4.801	0.12209		2.26105	0.01157
	4.4173	149.91		1.7879	6.15		5.7214	1.67		10.156	123.81		4.8111	1856.04		13.086	2405.39		0.845	0.14535		4.835	0.09302		2.35149	0.02405
	4.594	155.09		1.8595	8.6		5.7929	5.35		10.227	123.3		5.0036	1892.96		13.279	82.97		0.879	0.40116					2.44193	0.04641
	4.7707	146.94		1.931	18.17		5.8645	8.82		10.299	108.78		5.196	1867.31		13.471	76.33		0.913	0.67442					2.53238	0.11351
	4.9474	113.02		2.0025	33.33		5.936	10.49		10.37	30.72		5.3885	10.11		13.664	109.46		0.947	0.83721					2.62282	0.049
	5.1241	96.28		2.074	41.81		6.0075	19.41		10.442	3.21		5.5809	20.15		13.856	128.21		0.98	0.84884					2.71326	0.00435
	5.3008	25.06		2.1455	17.85		6.079	47.56		10.513	7.46		5.7734	17.94		14.049	2289.89		1.014	0.8314					2.8037	0.00322
	5.4775	0.38		2.2171	8.43		6.1505	66.85		10.585	15.46		5.9658	1844.16		14.241	2059.49		1.048	0.69186					2.89414	0.00863
	5.6542	4.73		2.2886	4.92		6.222	76.71		10.656	15.99		6.1583	1915		14.433	82.33		1.082	0.63953					2.98459	0.00839
	5.8309	12.39		2.3601	1.21		6.2936	42.98		10.728	21.68		6.3507	1897.14		14.626	65.88		1.116	0.60465					3.07503	0.00549
	6.0076	15.54		2.4316	3.65		6.3651	17.14		10.799	42.3		6.5431	1007.53		14.818	82.18		1.149	0.63953					3.16547	0.00287
	6.1843	31.23		2.5031	7.46		6.4366	9.86		10.871	78.68		6.7356	22.11		15.011	98.22		1.183	0.60465					3.25591	0.00711
	6.361	51.84		2.5746	11.14		6.5081	5.83		10.942	100.12		6.928	33.45		15.203	1794.19		1.217	0.5814					3.34635	0.00379
	6.5377	80.26		2.6462	15.87		6.5796	1.21		11.014	107.85		7.1205	1903.03		15.396	2227.69		1.251	0.48256					3.4368	0.00981
	6.7144	115.26		2.7177	19.4		6.6512	7.05		11.085	115.93		7.3129	1897.84		15.588	167.57		1.285	0.44186					3.52724	0.01558
	6.8911	128.88		2.7892	35.37		6.7227	12.89		11.157	118.53		7.5054	1933.39		15.781	25.49		1.319	0.38953					3.61768	0.02462
	7.0678	140.42		2.8607	43.66		6.7942	29.59		11.228	124.69		7.6978	7.65		15.973	82.76		1.352	0.37209					3.70812	0.04935
	7.2445	142.78		2.9322	23.16		6.8657	44.33		11.3	67.84		7.8903	15.41		16.165	100.26		1.386	0.31977					3.79856	0.0561
	7.4211	150.74		3.0037	1.45		6.9372	57.95		11.371	14.96		8.0827	11.21		16.358	2045.19		1.42	0.30233					3.889	0.06057
	7.5978	146.79		3.0753	2.72		7.0087	68.93		11.443	13.12		8.2752	8.94		16.55	2548.99		1.454	0.21512					3.97945	0.01213
	7.7745	103.69		3.1468	4.75		7.0803	74.35		11.514	4.34					16.743	117.92		1.488	0.25					4.06989	0.00675
	7.9512	98.59		3.2183	8.47		7.1518	76.15		11.586	0.95					16.935	2.31		1.521	0.24419					4.16033	0.00243
	8.1279	49.24		3.2898	16.78		7.2233	20.59		11.657	4.93								1.555	0.19186					4.25077	0.00365
	8.3046	31.31		3.3613	21.81		7.2948	9.89		11.729	10.51								1.589	0.15116					4.34121	0.00638
	8.4813	22.24		3.4329	28.76		7.3663	0		11.8	31.34								1.623	0.30233					4.43166	0.00715
	8.658	8.09		3.5044	33.8		7.4379	0.09		11.872	76.3								1.657	0.61047					4.5221	0.00986
	8.8347	2.42		3.5759	40.04		7.5094	1.26		11.943	101.5								1.691	0.79651					4.61254	0.00495
	9.0114	4.79		3.6474	43.17		7.5809	4.38		12.015	115.52								1.724	0.86047					4.70298	0.0099
	9.1881	8.55		3.7189	30.16		7.6524	5.71		12.087	124.7								1.758	0.87209					4.79342	0.00998
	9.3648	44		3.7904	5		7.7239	12.74		12.158	112.5								1.792	0.7907					4.88387	0.01152
	9.5415	66.18		3.862	1.05		7.7954	32.05		12.23	35.13								1.826	0.80814					4.97431	0.02179
	9.7182	99.88		3.9335	0.76		7.867	49.21		12.301	17.99								1.86	0.56395					5.06475	0.01252
	9.8949	134.92		--	--		7.9385	62.96		12.373	11.1								1.893	0.56977					5.15519	0.0203
	10.072	139.72		--	--		8.01	70.66		12.444	1.57								1.927	0.5814					5.24563	0.00648
	10.248	144.89		--	--		8.0815	77.01		12.516	11.56								1.961	0.63953					5.33608	0.00617
	10.425	149.96		--	--		8.153	68.61		12.587	15.35								1.995	0.5814					5.42652	0.00259
	10.602	145.07		--	--		8.2245	24.79		12.659	27.66								2.029	0.52907					5.51696	0.00101
	10.778	107.94		--	--		8.2961	5.82		12.73	48.08								2.062	0.43023					5.6074	0.00638
	10.955	85.99		--	--		8.3676	0.81		12.802	65.45								2.096	0.41279					5.69784	0.00135
	11.132	41.1		--	--		--	--		12.873	90.18								2.13	0.38953					5.78829	0.00598
	11.308	7.73		--	--		--	--		12.945	106.07								2.164	0.36628					5.87873	0.00664
	11.485	3.48		--	--		--	--		13.016	117.61								2.198	0.35465					5.96917	0.00569
	11.662	12.48		--	--		--	--		13.088	120.18								2.232	0.30233					6.05961	0.01132
	11.838	14.23		--	--		--	--		13.159	126.45								2.265	0.26163					6.15005	0.01114
	12.015	20.41		--	--		--	--		13.231	108.78								2.299	0.23256					6.2405	0.00416
	12.192	45.21		--	--		--	--		13.302	25.9								2.333	0.18605					6.33094	0.00341
	12.369	63.82		--	--		--	--		13.374	1.41								2.367	0.10465					6.42138	0.01004
	12.545	96.18																	2.401	0.13953					6.51182	0.00952
	12.722	131.88																	2.434	0.27326					6.60226	0.00345
	12.899	143.89																	2.468	0.80233					6.69271	0.0061
	13.075	150																	2.502	0.88372					6.78315	0.00162
	13.252	155.02																	2.536	0.93023					6.87359	0.00218
	13.429	156.87																	2.57	1					6.96403	0.00271
	13.605	147.7																	2.604	0.94186					7.05447	0.0065
	13.782	100.9																	2.637	0.80233					7.14492	0.00442
	13.959	95.34																	2.671	0.73256					7.23536	0.00871
	14.136	6.84																	2.705	0.72093					7.3258	0.00615
	14.312	2.31																	2.739	0.73256					7.41624	0.01187
	14.489	4.72																	2.773	0.71512					7.50668	0.00422
	14.666	6.54																	2.806	0.61047					7.59713	0.00636
	14.842	26.35																	2.84	0.54651					7.68757	0.00648
	15.019	50.26																	2.874	0.50581					7.77801	0.00319
	15.196	80.48																	2.908	0.42442					7.86845	0.00383
	15.372	110.96																	2.942	0.4186					7.95889	0.00421
	15.549	138.35																	2.975	0.34302					8.04934	0.00169
	15.726	147.65																	3.009	0.45349					8.13978	0.00409
	15.902	149.04																	3.043	0.28488					8.23022	0.00335
	16.079	140.63																	3.077	0.22093					8.32066	0.00239
	16.256	108.84																	3.111	0.21512					8.4111	0.00409
	16.433	72.36																	3.145	0.05814					8.50155	0.00148
	16.609	59.04																	3.178	0.12791					8.59199	0.00463
	16.786	29.69																	3.212	0.13372					8.68243	0.00845
	16.963	5.66																	3.246	0.37791					8.77287	0.00215
	17.139	2.15																	3.28	0.85465					8.86331	0.00404
	17.316	3.85																	3.314	0.88953					8.95376	0.0094
	17.493	6.34																	3.347	1					9.0442	0.00588
	17.669	34.2																	3.381	0.90698					9.13464	0.00203
	17.846	52.19																	3.415	0.80233					9.22508	0.00225
	18.023	76.19																	3.449	0.77907					9.31552	0.00343
	18.199	94.43																	3.483	0.68023					9.40597	0.00196
	18.376	122.21																	3.517	0.67442					9.49641	0.00383
	18.553	132.52																	3.55	0.63953					9.58685	0.00725
	18.73	138.59																	3.584	0.59884					9.67729	0.00205
	18.906	141.78																	3.618	0.57558					9.76773	0.00521
	19.083	139.66																	3.652	0.51744					9.85818	0.00467
	19.26	119.96																	3.686	0.40116					9.94862	0.00213
	19.436	102.21																	3.719	0.4186					10.0391	0.00306
	19.613	73.73																	3.753	0.37209					10.1295	0.00157
	19.79	35.98																	3.787	0.30814					10.2199	0.00397
	19.966	31.79																	3.821	0.32558					10.3104	0.00199
	20.143	28.73																	3.855	0.22674					10.4008	0.00113
	20.32	16.74																	3.888	0.21512					10.4913	0.00367
	20.497	13.16																	3.922	0.19186					10.5817	0.00167
	20.673	10.74																	3.956	0.1686					10.6722	0.00172
	20.85	3.25																	3.99	0.10465					10.7626	0.00204
	21.027	8.52																	4.024	0.11047					10.853	0.00532
	21.203	20.04																	4.058	0.20349					10.9435	0.00386
	21.38	45.31																	4.091	0.72093					11.0339	0.00723
	21.557	56.86																	4.125	0.87209					11.1244	0.01048
	21.733	79.38																	4.159	0.93023					11.2148	0.00741
	21.91	94.28																	4.193	0.91279					11.3052	0.00214
	22.087	121.02																	4.227	0.80233					11.3957	0.00413
	22.263	135.04																	4.26	0.68605					11.4861	0.0042
	22.44	142.41																	4.294	0.63953					11.5766	0.00133
	22.617	143.24																	4.328	0.60465					11.667	0.00239
	22.794	144.66																	4.362	0.63953					11.7575	0.00131
	22.97	144.44																	4.396	0.57558					11.8479	0.00701
	23.147	130.69																	4.43	0.5407					11.9383	0.00206
	23.324	79.38																	4.463	0.42442					12.0288	0.00332
	23.5	57.37																	4.497	0.30814					12.1192	0.0054
	23.677	42.5																	4.531	0.39535					12.2097	0.00234
	23.854	29.33																	4.565	0.31977					12.3001	0.00657
	24.03	15.81																	4.599	0.27326					12.3905	0.00521
	24.207	14.14																	4.632	0.25581					12.481	0.00626
	24.384	3.42																	4.666	0.22093					12.5714	0.00565
	24.56	3.63																	4.7	0.18023					12.6619	0.00375
	24.737	17.74																	4.734	0.15116					12.7523	0.00135
	24.914	50.08																	4.768	0.13372					12.8428	0.00101
	25.091	74.74																	4.801	0.12209					12.9332	0.00184
	25.267	95.4																	4.835	0.09302					13.0236	0.00155
	25.444	109.05																	4.869	0.10465					13.1141	0.00098437
	25.621	126.52																	4.903	0.34884					13.2045	0.00231
	25.797	136.87																	4.937	0.69767					13.295	0.00215
	25.974	140.5																	4.971	0.83721					13.3854	0.00439
	26.151	145.59																	5.004	0.95349					13.4758	0.00288
	26.327	147.09																	5.038	0.8314					13.5663	0.00539
	26.504	141.5																	5.072	0.75581					13.6567	0.00529
	26.681	94.26																	5.106	0.65116					13.7472	0.00135
	26.857	69.15																	5.14	0.55233					13.8376	0.00107
	27.034	58.46																	5.173	0.61047					13.9281	0.00103
	27.211	46.67																	5.207	0.5407					14.0185	0.00311
	27.388	30.14																	5.241	0.52907					14.109	0.00386
	27.564	13.15																	5.275	0.48256					14.1994	0.00538
	27.741	9.26																	5.309	0.41279					14.2898	0.00343
	27.918	4.06																	5.343	0.36628					14.3803	0.00565
	28.094	3.18																	5.376	0.26744					14.4707	0.000892073
	28.271	3.88																	5.41	0.24419					14.5612	0.0049
	28.448	31.02																	5.444	0.22093					14.6516	0.00292
	28.624	76.57																	5.478	0.18605					14.742	0.00116
	28.801	93.5																	5.512	0.18023
	28.978	108.46																	5.545	0.14535
	29.155	128.69																	5.579	0.15698
	29.331	133.94																	5.613	0.10465
	29.508	143.11																	5.647	0.06395
	29.685	145.18																	5.681	0.16279
	29.861	120.17																	5.714	0.58721
	30.038	77.02																	5.748	0.80814
	30.215	54.43																	5.782	0.84884
	30.391	40.09																	5.816	0.8314
	30.568	20.9																	5.85	0.68605
	30.745	2.6																	5.884	0.59302
		--																	5.917	0.54651
		--																	5.951	0.51163
		--																	5.985	0.50581
																			6.019	0.45349
																			6.053	0.45349
																			6.086	0.39535
																			6.12	0.34884
																			6.154	0.29651
																			6.188	0.22093
																			6.222	0.21512
																			6.256	0.17442
																			6.289	0.19767
																			6.323	0.13953
																			6.357	0.12791
																			6.391	0.09302
																			6.425	0.13953
																			6.458	0.11047
																			6.492	0.27907
																			6.526	0.57558
																			6.56	0.7907
																			6.594	0.87209
																			6.627	0.8314
																			6.661	0.69186
																			6.695	0.60465
																			6.729	0.52907
																			6.763	0.55233
																			6.797	0.50581
																			6.83	0.49419
																			6.864	0.47674
																			6.898	0.39535
																			6.932	0.28488
																			6.966	0.25581
																			6.999	0.14535
																			7.033	0.16279
																			7.067	0.23256
																			7.101	0.17442
																			7.135	0.13953
																			7.169	0.12209
																			7.202	0.09884
																			7.236	0.12791
																			7.27	0.27907
																			7.304	0.55233
																			7.338	0.78488
																			7.371	0.82558
																			7.405	0.90116
																			7.439	0.83721
																			7.473	0.71512
																			7.507	0.58721
																			7.54	0.56395
																			7.574	0.5814
																			7.608	0.52907
																			7.642	0.50581
																			7.676	0.47093
																			7.71	0.4186
																			7.743	0.39535
																			7.777	0.31395
																			7.811	0.29651
																			7.845	0.26163
																			7.879	0.2907
																			7.912	0.1686
																			7.946	0.19767
																			7.98	0.13953
																			8.014	0.13953
																			8.048	0.21512
																			8.082	0.63372
																			8.115	0.79651
																			8.149	0.86628
																			8.183	0.80814
																			8.217	0.66279
																			8.251	0.57558
																			8.284	0.52326
																			8.318	0.46512
																			8.352	0.47674
																			8.386	0.5407
																			8.42	0.49419
																			8.453	0.38953
																			8.487	0.32558
																			8.521	0.29651
																			8.555	0.28488
																			8.589	0.30814
																			8.623	0.23256
																			8.656	0.22093
																			8.69	0.19186
																			8.724	0.1686
																			8.758	0.16279
																			8.792	0.21512
																			8.825	0.46512
																			8.859	0.68023
																			8.893	0.80233
																			8.927	0.90116
																			8.961	0.86047
																			8.995	0.80233
																			9.028	0.56977
																			9.062	0.5814
																			9.096	0.59302
																			9.13	0.63372
																			9.164	0.61047
																			9.197	0.57558
																			9.231	0.50581
																			9.265	0.48837
																			9.299	0.39535
																			9.333	0.37209
																			9.366	0.33721
																			9.4	0.30814
																			9.434	0.38953
																			9.468	0.26163
																			9.502	0.23256
																			9.536	0.17442
																			9.569	0.18605
																			9.603	0.38372
																			9.637	0.86628
																			9.671	0.99419
																			9.705	0.95349
																			9.738	0.90116
																			9.772	0.84884
																			9.806	0.74419
																			9.84	0.7093
																			9.874	0.70349
																			9.908	0.62209
																			9.941	0.63953
																			9.975	0.63372
																			10.009	0.5407
																			10.043	0.48256
																			10.077	0.47093
																			10.11	0.4186
																			10.144	0.36628
																			10.178	0.34884
																			10.212	0.33721
																			10.246	0.26744
																			10.279	0.21512
																			10.313	0.22093
																			10.347	0.34302
																			10.381	0.6686
																			10.415	0.83721
																			10.449	0.93605
																			10.482	0.9186
																			10.516	0.84884
																			10.55	0.75581
																			10.584	0.65698
																			10.618	0.63953
																			10.651	0.63953
																			10.685	0.62791
																			10.719	0.51163
																			10.753	0.52326
																			10.787	0.44767
																			10.821	0.30814
																			10.854	0.40116
																			10.888	0.36047
																			10.922	0.31395
																			10.956	0.30233
																			10.99	0.27326
																			11.023	0.21512

## Sheet: Figure 7
(a)	Time (s)	Cs (nF)	(b)	Time (s)	Cs (nF)	(c)	Time (s)	Cs (nF)	(d)	Time (s)	Cs (nF)		Time (s)	Cs (nF)		Time (s)	Cs (nF)		Time (s)	Cs (nF)		Time (s)	Cs (nF)		Time (s)	Cs (nF)		Time (s)	Cs (nF)		Time (s)	Cs (nF)		Time (s)	Cs (nF)	(f)	KNN	100	(h)	average	0.486	(m)	0.43	1.26	10.89	28.42	12.41	(n)	0.74
	0	6.8		0	15.3		0	38.3		0	0.17		0	1.074		0	0.02		0	0.02		0	0		0	0.07		0	0.03		0	0.01		0	0		LR	99.4		variance	0.373		0.36	0.97	21.98	31.29	22.21		1.08
	0.06871	7		0.069	14.8		0.06951	36.6		0.07386	7.22		0.06998	1.098		0.07898	10.72		0.07544	0.04		0.07084	0		0.07298	0.17		0.07404	0.04		0.07457	0.01		0.07558	0		RF	100		standard deviation	0.523		0.5	0.82	10.3	26.39	11.89		0.83
	0.13742	7		0.138	14.7		0.13901	34.9		0.14772	78.13		0.13996	1.102		0.15796	123.67		0.15088	59.78		0.14167	0.02		0.14597	0.11		0.14809	0		0.14914	0.07		0.15116	0.1		SVM	100		maximum	0.556		0.58	0.94	1.29	0.83	1.03		0.92
	0.20613	7		0.20699	13.5		0.20852	33.2		0.22158	162.88		0.20994	1.112		0.23695	155.87		0.22631	82.88		0.21251	0.06		0.21895	5.16		0.22213	0.01		0.2237	0.13		0.22674	8.69		XGBoost	98.3					0.44	0.49	0.45	0.42	0.69		1.16
	0.27484	7		0.27599	12.8		0.27803	32		0.29543	205.18		0.27993	1.029		0.31593	177.77		0.30175	106.98		0.28334	0.15		0.29193	27.6		0.29618	1.6		0.29827	20.86		0.30232	13.18
	0.34356	6.9		0.34499	12.4		0.34754	31		0.36929	229.31		0.34991	1.088		0.39491	198.58		0.37719	117.98		0.35418	1.82		0.36492	49.07		0.37022	60.43		0.37284	34.61		0.3779	16.29
	0.41227	6.8		0.41399	11.6		0.41704	29.6		0.44315	256.86		0.41989	4.579		0.47389	210.98		0.45263	130.98		0.42501	9.64		0.4379	65.94		0.44427	66.91		0.44741	40.34		0.45348	22.06
	0.48098	6.5		0.48299	11.2		0.48655	28.9		0.51701	272.99		0.48987	27.791		0.55287	222.85		0.52807	138.98		0.49585	31.7		0.51089	76.83		0.51831	70.51		0.52198	45.94		0.52906	25.41
	0.54969	6.4		0.55198	10.6		0.55606	27.5		0.59087	291.19		0.55985	128.617		0.63185	231.31		0.6035	146.98		0.56668	54.29		0.58387	88.71		0.59235	72.67		0.59655	48.73		0.60465	27.63
	0.6184	6.5		0.62098	10.1		0.62556	26.8		0.66473	306.98		0.62983	183.157		0.71084	235.56		0.67894	151.98		0.63752	73.97		0.65685	98.83		0.6664	75.55		0.67111	51.5		0.68023	29.54
	0.68711	6.6		0.68998	10.8		0.69507	25.8		0.73859	316.05		0.69982	212.137		0.78982	239.16		0.75438	157.98		0.70836	90.73		0.72984	102.03		0.74044	77.71		0.74568	53.25		0.75581	30.56
	0.75582	6.6		0.75898	10.9		0.76458	24.9		0.81245	325.28		0.7698	242.467		0.8688	240.6		0.82982	160.98		0.77919	105.53		0.80282	104.08		0.81449	79.15		0.82025	54.02		0.83139	31.54
	0.82453	6.7		0.82798	9.3		0.83408	24.3		0.8863	329.94		0.83978	257.607		0.94778	239.66		0.90526	162.98		0.85003	114.49		0.8758	104.17		0.88853	79.15		0.89482	54.34		0.90697	31.97
	0.89325	7		0.89698	7.4		0.90359	23.6		0.96016	333.84		0.90976	272.967		1.0268	234.17		0.98069	161.98		0.92086	124.31		0.94879	101.62		0.96258	78.43		0.96939	54.22		0.98255	32.3
	0.96196	7		0.96597	7.3		0.9731	22.1		1.034	334.88		0.97974	282.597		1.1057	226.04		1.0561	158.98		0.9917	128.27		1.0218	96.64		1.0366	76.27		1.044	53.62		1.0581	32.37
	1.0307	7		1.035	7.3		1.0426	22		1.1079	331.38		1.0497	287.417		1.1847	209.44		1.1316	150.98		1.0625	132.8		1.0948	84.87		1.1107	73.39		1.1185	52.58		1.1337	32.18
	1.0994	7		1.104	7.2		1.1121	20.6		1.1817	325.18		1.1197	291.087		1.2637	183.74		1.207	141.98		1.1334	134.19		1.1677	62.05		1.1847	67.63		1.1931	49.89		1.2093	31.5
	1.1681	7.2		1.173	6.9		1.1816	20.5		1.2556	311.36		1.1897	291.847		1.3427	160.48		1.2824	127.98		1.2042	134.4		1.2407	47.5		1.2588	58.27		1.2677	46.94		1.2849	30.53
	1.2368	7.2		1.242	6.5		1.2511	19.6		1.3295	296.58		1.2597	287.667		1.4217	115.73		1.3579	116.98		1.275	130.51		1.3137	5.74		1.3328	50.49		1.3422	40.91		1.3605	28.24
	1.3055	7.4		1.311	6.3		1.3206	18.2		1.4033	272.15		1.3296	279.577		1.5007	1.73		1.4333	97.38		1.3459	124.68		1.3867	1.28		1.4068	35.73		1.4168	32.61		1.436	25.55
	1.3742	7.2		1.38	5.5		1.3901	17.7		1.4772	241.92		1.3996	260.667		1.5796	0.04		1.5088	77.08		1.4167	112.1		1.4597	1.29		1.4809	23.42		1.4914	24.05		1.5116	21.07
	1.4429	7.3		1.449	4.7		1.4596	17.1		1.551	215.11		1.4696	228.367		1.6586	0.28		1.5842	0.25		1.4875	100.21		1.5327	0.91		1.5549	11.9		1.5659	2.72		1.5872	15.5
	1.5116	7.4		1.518	4		1.5292	16.1		1.6249	167.52		1.5396	193.477		1.7376	0.32		1.6596	0.19		1.5584	78.84		1.6056	0.43		1.629	1.28		1.6405	0.19		1.6628	10.89
	1.5804	7.4		1.587	3.7		1.5987	15.6		1.6987	102.06		1.6096	116.697		1.8166	0		1.7351	0.06		1.6292	59.07		1.6786	0.26		1.703	1.49		1.7151	0.29		1.7384	0.37
	1.6491	7.4		1.656	4.1		1.6682	14.7		1.7726	5.22		1.6796	13.398		1.8956	2.15		1.8105	0.14		1.7001	23.2		1.7516	0.08		1.7771	1.07		1.7896	0.3		1.8139	0
	1.7178	7.4		1.725	3.7		1.7377	16.5		1.8465	2.83		1.7495	3.437		1.9745	3.86		1.8859	0.18		1.7709	8.17		1.8246	0		1.8511	0.51		1.8642	0.27		1.8895	0
	1.7865	7.4		1.794	3.7		1.8072	14.7		1.9203	1.78		1.8195	2.984		2.0535	102.13		1.9614	0.26		1.8417	1.57		1.8976	0.01		1.9252	0.47		1.9388	0.09		1.9651	0
	1.8552	7.7		1.8629	3.5		1.8767	13.9		1.9942	1.12		1.8895	2.722		2.1325	139.62		2.0368	0.18		1.9126	0.92		1.9706	0.1		1.9992	0.37		2.0133	0.06		2.0407	0
	1.9239	7.8		1.9319	3.5		1.9462	13.1		2.068	1.74		1.9595	2.287		2.2115	169.01		2.1123	0.22		1.9834	0.27		2.0435	0.32		2.0732	0.28		2.0879	0.12		2.1163	0
	1.9926	7.8		2.0009	3.4		2.0157	12.2		2.1419	2.34		2.0295	1.8		2.2905	191.92		2.1877	63.58		2.0542	0.02		2.1165	0.59		2.1473	0.27		2.1625	0.14		2.1918	0.08
	2.0613	7.8		2.0699	3.3		2.0852	11.6		2.2158	33.66		2.0994	1.64		2.3695	204.48		2.2631	82.28		2.1251	0.58		2.1895	0.59		2.2213	0.24		2.237	0.18		2.2674	0.26
	2.13	7.8		2.1389	3.2		2.1547	10.1		2.2896	114.97		2.1694	1.628		2.4484	217.85		2.3386	107.98		2.1959	0.78		2.2625	0.36		2.2954	0.58		2.3116	0.18		2.343	12.58
	2.1988	7.7		2.2079	3		2.2242	9.1		2.3635	162.9		2.2394	1.646		2.5274	225.82		2.414	119.98		2.2667	0.88		2.3355	2.84		2.3694	50.03		2.3862	19.23		2.4186	15.89
	2.2675	7.7		2.2769	2.9		2.2937	8		2.4373	203.6		2.3094	1.724		2.6064	233		2.4895	131.98		2.3376	1.03		2.4085	39.73		2.4435	57.52		2.4607	27.23		2.4942	21.91
	2.3362	7.4		2.3459	2.7		2.3632	7.9		2.5112	237.65		2.3794	1.906		2.6854	236.51		2.5649	138.98		2.4084	4.78		2.4814	56.21		2.5175	61.26		2.5353	38.58		2.5697	25.49
	2.4049	7.4		2.4149	2.7		2.4327	7.8		2.5851	258.51		2.4494	1.797		2.7644	238.97		2.6403	148.98		2.4792	23.34		2.5544	68.27		2.5916	66.95		2.6099	43.05		2.6453	27.68
	2.4736	7.7		2.4839	2.6		2.5023	7		2.6589	281.62		2.5193	30.13		2.8433	240.08		2.7158	152.98		2.5501	38.7		2.6274	82.13		2.6656	70.55		2.6845	47.26		2.7209	29.67
	2.5423	7.4		2.5529	2.7		2.5718	6.5		2.7328	295.65		2.5893	127.147		2.9223	239.09		2.7912	157.98		2.6209	66.78		2.7004	92.7		2.7396	74.87		2.759	50.11		2.7965	30.6
	2.611	7.3		2.6219	2.9		2.6413	5.1		2.8066	311.05		2.6593	180.347		3.0013	234.32		2.8666	160.98		2.6918	85.44		2.7734	99.52		2.8137	77.03		2.8336	52		2.8721	31.48
	2.6797	7.3		2.6909	3.1		2.7108	4.8		2.8805	320.24		2.7293	208.647		3.0803	227.59		2.9421	161.98		2.7626	96.54		2.8464	103.31		2.8877	79.19		2.9082	53.73		2.9476	31.95
	2.7484	7.3		2.7599	3.1		2.7803	4.5		2.9543	328.64		2.7993	238.047		3.1593	215.15		3.0175	162.98		2.8334	110.14		2.9193	104.77		2.9618	79.91		2.9827	54.31		3.0232	32.16
	2.8172	7.2		2.8289	3.2		2.8498	4.3		3.0282	333.3		2.8692	259.407		3.2383	201.46		3.093	160.98		2.9043	120.02		2.9923	104.72		3.0358	79.19		3.0573	54.5		3.0988	32.23
	2.8859	7.2		2.8979	2.5		2.9193	4.5		3.1021	335.59		2.9392	270.207		3.3172	174.89		3.1684	154.98		2.9751	125.12		3.0653	102.28		3.1099	77.03		3.1319	54.1		3.1744	32.05
	2.9546	7		2.9669	2.3		2.9888	4.5		3.1759	335.16		3.0092	280.987		3.3962	154.32		3.2438	146.98		3.0459	129.68		3.1383	94.62		3.1839	73.43		3.2064	52.19		3.25	31.36
	3.0233	7		3.0359	2.4		3.0583	4.5		3.2498	331.34		3.0792	286.217		3.4752	114.88		3.3193	133.98		3.1168	131.71		3.2113	83.35		3.2579	66.95		3.281	49.62		3.3255	30.42
	3.092	7		3.1049	2.4		3.1278	4.4		3.3236	321.36		3.1492	290.037		3.5542	18.42		3.3947	121.98		3.1876	132.68		3.2843	56.1		3.332	60.25		3.3556	44.79		3.4011	28.21
	3.1607	6.9		3.1739	2.6		3.1973	4.8		3.3975	308.99		3.2191	291.337		3.6332	0		3.4701	104.28		3.2584	131.51		3.3572	35.74		3.406	47.08		3.4301	36.87		3.4767	24.42
	3.2294	6.8		3.2429	2.5		3.2668	5		3.4714	285.49		3.2891	288.597		3.7121	0.11		3.5456	87.38		3.3293	126.06		3.4302	3.46		3.4801	34.69		3.5047	29.26		3.5523	20.78
	3.2981	6.8		3.3119	3		3.3363	5		3.5452	264.68		3.3591	282.277		3.7911	0.3		3.621	31.38		3.4001	116.41		3.5032	1.49		3.5541	23.17		3.5793	8.23		3.6279	12.65
	3.3668	6.7		3.3809	4.2		3.4058	5		3.6191	227.33		3.4291	265.977		3.8701	0.2		3.6965	0.12		3.4709	105.96		3.5762	1.24		3.6282	2.14		3.6538	0.9		3.7035	2.83
	3.4356	6.6		3.4499	4.6		3.4754	5.4		3.6929	190.02		3.4991	239.097		3.9491	1.63		3.7719	0.06		3.5418	86.72		3.6492	0.97		3.7022	1.5		3.7284	0.46		3.779	0
	3.5043	6.5		3.5189	5		3.5449	5.6		3.7668	152.63		3.5691	208.877		4.0281	4.07		3.8473	0.07		3.6126	68.58		3.7222	0.41		3.7763	1.29		3.803	0.22		3.8546	0
	3.573	6.4		3.5879	5.4		3.6144	5.9		3.8407	72.65		3.639	142.107		4.1071	57.62		3.9228	0.27		3.6834	42.2		3.7951	0.22		3.8503	1.18		3.8775	0.13		3.9302	0
	3.6417	6.2		3.6569	5.6		3.6839	6		3.9145	3.59		3.709	31.94		4.186	97.97		3.9982	0.29		3.7543	18.26		3.8681	0.08		3.9243	1.1		3.9521	0		4.0058	0
	3.7104	6.2		3.7259	5.6		3.7534	5.7		3.9884	1.99		3.779	3.021		4.265	146.56		4.0737	0.25		3.8251	3.2		3.9411	0.04		3.9984	0.58		4.0267	0.08		4.0814	0
	3.7791	6.1		3.7949	5.4		3.8229	5.6		4.0622	1.02		3.849	2.951		4.344	169.8		4.1491	0.13		3.896	1.45		4.0141	0.09		4.0724	0.24		4.1012	0.06		4.1569	0.06
	3.8478	6.1		3.8639	5.3		3.8924	5.6		4.1361	1.23		3.919	2.569		4.423	192.58		4.2245	0.31		3.9668	1.1		4.0871	0.18		4.1465	0.32		4.1758	0.02		4.2325	0.31
	3.9165	6		3.9329	5		3.9619	5.6		4.2099	1.89		3.9889	2.115		4.502	205.28		4.3	54.38		4.0376	0.18		4.1601	0.34		4.2205	0.35		4.2504	0.14		4.3081	11.74
	3.9853	5.9		4.0019	5		4.0314	5.4		4.2838	8.9		4.0589	1.865		4.5809	218.94		4.3754	74.08		4.1085	0.13		4.233	0.67		4.2946	36.91		4.325	0.14		4.3837	15.25
	4.054	5.9		4.0709	4.6		4.1009	5.3		4.3577	98.57		4.1289	1.489		4.6599	228.14		4.4508	105.98		4.1793	0.26		4.306	0.82		4.3686	49.87		4.3995	3.42		4.4593	21.5
	4.1227	5.8		4.1399	4.5		4.1704	5.2		4.4315	150.72		4.1989	1.447		4.7389	233.05		4.5263	117.98		4.2501	0.77		4.379	0.65		4.4427	55.92		4.4741	23.48		4.5348	25.01
	4.1914	5.8		4.2089	4.1		4.2399	5.1		4.5054	194.85		4.2689	1.521		4.8179	237.43		4.6017	131.98		4.321	1.04		4.452	2.77		4.5167	59.73		4.5487	36.56		4.6104	27.3
	4.2601	5.7		4.2779	3.6		4.3094	5.2		4.5792	228.38		4.3389	1.532		4.8969	239.15		4.6772	141.98		4.3918	1.33		4.525	39.57		4.5907	66		4.6232	41.28		4.686	29.55
	4.3288	5.6		4.3469	3.3		4.3789	5.3		4.6531	250.18		4.4088	1.841		4.9759	240.28		4.7526	148.98		4.4626	4.17		4.598	56.36		4.6648	70.39		4.6978	45.78		4.7616	30.59
	4.3975	5.5		4.4159	3		4.4484	5.1		4.727	273.52		4.4788	2.023		5.0548	239.66		4.828	154.98		4.5335	26.97		4.6709	68.69		4.7388	73.27		4.7724	48.34		4.8372	31.54
	4.4662	5.4		4.4849	2.7		4.518	4.3		4.8008	288.33		4.5488	5.871		5.1338	235.38		4.9035	157.98		4.6043	47.89		4.7439	83.53		4.8129	76.87		4.8469	51.07		4.9127	32.07
	4.5349	5.4		4.5539	2.5		4.5875	4.2		4.8747	303.97		4.6188	103.197		5.2128	229.58		4.9789	160.98		4.6751	68.4		4.8169	94.98		4.8869	79.03		4.9215	52.94		4.9883	32.28
	4.6037	5.4		4.6229	2.1		4.657	3.9		4.9485	313.91		4.6888	174.287		5.2918	217.43		5.0543	162.98		4.746	85.74		4.8899	99.55		4.961	79.75		4.9961	53.82		5.0639	32.38
	4.6724	5.2		4.6919	2		4.7265	3.5		5.0224	324.63		4.7587	203.547		5.3708	204.19		5.1298	162.98		4.8168	100.86		4.9629	103.32		5.035	79.03		5.0706	54.22		5.1395	32.28
	4.7411	5.1		4.7609	1.8		4.796	4		5.0962	329.52		4.8287	235.507		5.4497	181.93		5.2052	161.98		4.8877	109.94		5.0359	104.45		5.1091	76.87		5.1452	54.1		5.2151	31.73
	4.8098	5		4.8299	1.6		4.8655	3.8		5.1701	333.4		4.8987	255.977		5.5287	154.57		5.2807	156.98		4.9585	119.86		5.1089	103.88		5.1831	72.55		5.2198	52.59		5.2906	30.88
	4.8785	4.9		4.8989	1.3		4.935	3.7		5.244	334.66		4.9687	267.447		5.6077	126.44		5.3561	145.98		5.0293	125.57		5.1818	100.94		5.2571	67.58		5.2943	50.32		5.3662	29.22
	4.9472	4.8		4.9679	1.1		5.0045	3.4		5.3178	331.8		5.0387	279.137		5.6867	67.99		5.4315	136.98		5.1002	130.31		5.2548	92.14		5.3312	59.88		5.3689	45.77		5.4418	25.72
	5.0159	4.6		5.0369	0.7		5.074	3.2		5.3917	322.28		5.1087	285.267		5.7657	0		5.507	120.98		5.171	132.59		5.3278	76.23		5.4052	45.91		5.4435	38.37		5.5174	22.82
	5.0846	4.5		5.1059	0.6		5.1435	3.1		5.4655	311.04		5.1786	289.547		5.8447	0.2		5.5824	106.98		5.2418	134.08		5.4008	53.9		5.4793	36.55		5.518	31.16		5.593	17.01
	5.1533	4.4		5.1749	0.4		5.213	2.9		5.5394	288.64		5.2486	291.397		5.9236	0.3		5.6578	84.88		5.3127	133.62		5.4738	32.7		5.5533	19.13		5.5926	8.85		5.6685	11.45
	5.2221	4.2		5.2439	0		5.2825	2.7		5.6133	268.39		5.3186	290.417		6.0026	0.12		5.7333	38.68		5.3835	129.87		5.5468	2.16		5.6274	1.27		5.6672	0.8		5.7441	0.38
	5.2908	4		5.3129	1.8		5.352	2.4		5.6871	233.45		5.3886	285.607		6.0816	2.16		5.8087	0.2		5.4543	124.15		5.6197	1.65		5.7014	0.53		5.7417	0.42		5.8197	0
	5.3595	3.4		5.3819	102.7		5.4215	2.3		5.761	196.06		5.4586	272.647		6.1606	4.45		5.8842	0.08		5.5252	112.74		5.6927	1.34		5.7755	0.3		5.8163	0.32		5.8953	0
	5.4282	2.8		5.4509	136		5.4911	2		5.8348	157.64		5.5285	247.997		6.2396	78.04		5.9596	0.09		5.596	97.03		5.7657	0.86		5.8495	0.21		5.8909	0.25		5.9709	0
	5.4969	2.4		5.5198	154.1		5.5606	1.6		5.9087	95.37		5.5985	219.997		6.3185	130.98		6.035	0.24		5.6668	79.59		5.8387	0.57		5.9235	0.2		5.9655	0.2		6.0465	0
	5.5656	1.9		5.5888	157.5		5.6301	1.4		5.9826	5.63		5.6685	163.477		6.3975	155.54		6.1105	0.29		5.7377	51.12		5.9117	0.16		5.9976	0.19		6.04	0.22		6.122	0
	5.6343	2.7		5.6578	167.7		5.6996	1.1		6.0564	2		5.7385	98.497		6.4765	181.48		6.1859	0.29		5.8085	18.9		5.9847	0.1		6.0716	0.19		6.1146	0.15		6.1976	0.11
	5.703	3.1		5.7268	192.7		5.7691	0.7		6.1303	0.93		5.8085	2.522		6.5555	196.74		6.2614	0.35		5.8794	8.7		6.0576	0.09		6.1457	0.21		6.1892	0.15		6.2732	0.31
	5.7717	2.7		5.7958	370		5.8386	0.5		6.2041	0.69		5.8784	2.739		6.6345	211.88		6.3368	61.18		5.9502	1.67		6.1306	0.16		6.2197	0.2		6.2637	0.14		6.3488	11.51
	5.8405	3.6		5.8648	636.7		5.9081	0.4		6.278	1.6		5.9484	2.575		6.7135	220.75		6.4122	93.78		6.021	1.29		6.2036	0.25		6.2938	0.22		6.3383	0.02		6.4244	14.82
	5.9092	146.9		5.9338	758.3		5.9776	0		6.3518	4.2		6.0184	2.047		6.7924	230.32		6.4877	107.98		6.0919	0.49		6.2766	0.43		6.3678	48.22		6.4129	0.63		6.4999	20.94
	5.9779	277.2		6.0028	825.3		6.0471	168		6.4257	85.32		6.0884	1.671		6.8714	234.61		6.5631	123.98		6.1627	0		6.3496	0.76		6.4419	54.99		6.4874	23.29		6.5755	24.96
	6.0466	454.1		6.0718	863.3		6.1166	259.3		6.4996	139.66		6.1584	1.389		6.9504	238.36		6.6385	133.98		6.2335	0.15		6.4226	0.85		6.5159	58.81		6.562	34.94		6.6511	27.38
	6.1153	556.3		6.1408	897.5		6.1861	296.7		6.5734	184.18		6.2284	1.318		7.0294	240.19		6.714	143.98		6.3044	0.63		6.4955	0.87		6.5899	64.21		6.6366	41.8		6.7267	29.66
	6.184	579.4		6.2098	917.3		6.2556	303.4		6.6473	222.15		6.2983	1.375		7.1084	240.49		6.7894	150.98		6.3752	0.97		6.5685	23.61		6.664	69.46		6.7111	45.38		6.8023	31.02
	6.2527	592		6.2788	939.4		6.3251	317.3		6.7211	244.3		6.3683	1.471		7.1873	238.27		6.8649	155.98		6.446	1.31		6.6415	47.61		6.738	72.63		6.7857	49.24		6.8778	31.64
	6.3214	605.1		6.3478	951.3		6.3946	315.6		6.795	269.65		6.4383	1.67		7.2663	234.12		6.9403	158.98		6.5169	3.87		6.7145	60.24		6.8121	76.09		6.8603	51.3		6.9534	32.13
	6.3901	609		6.4168	964.7		6.4642	309.3		6.8689	285.5		6.5083	1.982		7.3453	225.07		7.0157	160.98		6.5877	24.94		6.7875	75.4		6.8861	77.67		6.9348	53.21		7.029	32.37
	6.4589	610.2		6.4858	975.1		6.5337	326.2		6.9427	302.22		6.5783	2.495		7.4243	214.42		7.0912	162.98		6.6585	45.9		6.8605	85.67		6.9602	79.83		7.0094	54		7.1046	32.47
	6.5276	613.4		6.5548	981.8		6.6032	559.9		7.0166	312.93		6.6482	89.476		7.5033	192.14		7.1666	161.98		6.7294	66.79		6.9334	97.23		7.0342	79.83		7.084	54.27		7.1802	32.37
	6.5963	613		6.6238	988.8		6.6727	1069.2		7.0904	324.66		6.7182	165.557		7.5823	171.77		7.242	158.98		6.8002	84.48		7.0064	102.17		7.1083	79.11		7.1585	53.9		7.2557	31.82
	6.665	613.2		6.6928	992.9		6.7422	1203.2		7.1643	330.23		6.7882	196.137		7.6612	138.97		7.3175	150.98		6.871	98.54		7.0794	104.08		7.1823	75.51		7.2331	52.88		7.3313	30.46
	6.7337	613.4		6.7618	997.9		6.8117	1288.6		7.2381	334.66		6.8582	228.307		7.7402	91.49		7.3929	142.98		6.9419	108.15		7.1524	104.88		7.2563	71.55		7.3077	49.85		7.4069	28.94
	6.8024	613.4		6.8308	1000.8		6.8812	1371.2		7.312	336.6		6.9282	252.677		7.8192	1.21		7.4684	128.98		7.0127	118.38		7.2254	103.64		7.3304	64.78		7.3822	46.34		7.4825	24.81
	6.8711	613.6		6.8998	1004.1		6.9507	1429.9		7.3859	334.81		6.9982	264.797		7.8982	0.18		7.5438	114.98		7.0836	124.38		7.2984	97.04		7.4044	55.71		7.4568	39.62		7.5581	21.72
	6.9398	613.7		6.9688	1007		7.0202	1483.9		7.4597	327.53		7.0681	277.447		7.9772	0.31		7.6192	90.98		7.1544	129.8		7.3713	88.03		7.4785	46.06		7.5314	32.74		7.6336	15.61
	7.0085	613.8		7.0378	1008.9		7.0897	1506.1		7.5336	318.14		7.1381	283.847		8.0561	0.1		7.6947	36.58		7.2252	132.51		7.4443	63.38		7.5525	33.46		7.6059	11.54		7.7092	9.23
	7.0773	613.8		7.1068	1010.7		7.1592	1529		7.6074	300.03		7.2081	289.197		8.1351	2.03		7.7701	0.23		7.2961	134.28		7.5173	42.56		7.6266	1.31		7.6805	1.07		7.7848	0
	7.146	614		7.1758	1011.9		7.2287	1543		7.6813	281.82		7.2781	291.507		8.2141	4.44		7.8455	0.05		7.3669	134.18		7.5903	25.48		7.7006	0.7		7.7551	0.61		7.8604	0
	7.2147	614.1		7.2448	1013.2		7.2982	1556.9		7.7552	249.9		7.3481	291.717		8.2931	53.28		7.921	0.27		7.4377	130.81		7.6633	1.89		7.7747	0.55		7.8297	0.41		7.936	0
	7.2834	614.1		7.3138	1014.2		7.3677	1566.2		7.829	221.52		7.418	288.117		8.3721	98.52		7.9964	0.41		7.5086	123.55		7.7363	1.56		7.8487	0.44		7.9042	0.28		8.0115	0
	7.3521	614.2		7.3828	1015.1		7.4372	1576.8		7.9029	176.25		7.488	277.597		8.4511	148.04		8.0719	0.4		7.5794	115.35		7.8092	1.27		7.9227	0.37		7.9788	0.22		8.0871	0
	7.4208	614.2		7.4518	1015.9		7.5068	1585.2		7.9767	120.54		7.558	255.827		8.53	175.91		8.1473	0.44		7.6502	99.51		7.8822	0.8		7.9968	0.35		8.0534	0.23		8.1627	0.05
	7.4895	614.2		7.5208	1016.4		7.5763	1590.7		8.0506	44.17		7.628	229.497		8.609	192.18		8.2227	0.45		7.7211	82.3		7.9552	0.41		8.0708	0.35		8.1279	0.17		8.2383	0.26
	7.5582	614.3		7.5898	1016.8		7.6458	1597.1		8.1245	3.95		7.698	175.817		8.688	208.48		8.2982	64.58		7.7919	53.09		8.0282	0.24		8.1449	0.3		8.2025	0.18		8.3139	9.97
	7.6269	614.3		7.6588	1017.2		7.7153	1601.2		8.1983	1.67		7.7679	111.107		8.767	218.82		8.3736	94.48		7.8627	20.74		8.1012	0.09		8.2189	0.31		8.2771	0.17		8.3895	14.8
	7.6957	614.4		7.7278	1017.5		7.7848	1606.2		8.2722	0.79		7.8379	2.253		8.846	228.55		8.4491	114.98		7.9336	9.95		8.1742	0.12		8.293	0.4		8.3516	0.16		8.465	19.9
	7.7644	614.4		7.7968	1017.8		7.8543	1610.3		8.346	0.51		7.9079	2.527		8.9249	233.56		8.5245	124.98		8.0044	1.9		8.2471	0.23		8.367	45.91		8.4262	0.14		8.5406	23.9
	7.8331	614.5		7.8658	1017.9		7.9238	1612.8		8.4199	1.49		7.9779	2.382		9.0039	237.88		8.5999	136.98		8.0753	1.46		8.3201	0.33		8.4411	53.97		8.5008	8.97		8.6162	26.26
	7.9018	614.5		7.9348	1018		7.9933	1616		8.4937	4.73		8.0479	1.886		9.0829	239.65		8.6754	144.98		8.1461	0.71		8.3931	0.71		8.5151	58.15		8.5753	26.46		8.6918	28.91
	7.9705	614.5		8.0038	1018.1		8.0628	1618.2		8.5676	92.06		8.1179	1.499		9.1619	240.31		8.7508	152.98		8.2169	0.04		8.4661	1		8.5891	63.26		8.6499	38.45		8.7674	30.38
	8.0392	614.6		8.0728	1018.1		8.1323	1620.8		8.6415	157.11		8.1878	1.235		9.2409	238.81		8.8262	156.98		8.2878	0.14		8.5391	0.83		8.6632	68.73		8.7245	42.79		8.8429	31.12
	8.1079	614.6		8.1418	1018.2		8.2018	1622.9		8.7153	188.85		8.2578	1.174		9.3199	235.02		8.9017	159.98		8.3586	0.5		8.6121	7.39		8.7372	71.69		8.799	47.31		8.9185	31.74
	8.1766	614.6		8.2108	1018.2		8.2713	1624.2		8.7892	226.73		8.3278	1.184		9.3988	225.23		8.9771	161.98		8.4294	0.91		8.685	31.97		8.8113	75.07		8.8736	49.68		8.9941	32.02
	8.2453	614.6		8.2798	1018.2		8.3408	1626.1		8.863	247.88		8.3978	1.117		9.4778	214.67		9.0526	162.98		8.5003	1.29		8.758	54.13		8.8853	77.23		8.9482	52.14		9.0697	32.18
	8.3141	614.6		8.3488	1018.1		8.4103	1627.2		8.9369	272.08		8.4678	1.315		9.5568	193.74		9.128	161.98		8.5711	2.43		8.831	71.03		8.9594	79.39		9.0227	53.22		9.1453	32.17
	8.3828	614.6		8.4178	1018.1		8.4799	1628.6		9.0108	286.89		8.5377	1.717		9.6358	167.65		9.2034	158.98		8.6419	21.04		8.904	81.72		9.0334	79.39		9.0973	54.05		9.2208	31.81
	8.4515	614.6		8.4868	1018		8.5494	1629.9		9.0846	303.3		8.6077	1.736		9.7148	144.22		9.2789	148.98		8.7128	41.21		8.977	94.85		9.1074	79.39		9.1719	54.17		9.2964	31.22
	8.5202	614.6		8.5558	1017.9		8.6189	1630.8		9.1585	316.48		8.6777	66.23		9.7937	96.01		9.3543	140.98		8.7836	62.79		9.05	100.47		9.1815	76.58		9.2464	53.46		9.372	29.86
	8.5889	614.6		8.6248	1017.7		8.6884	1632		9.2323	324.53		8.7477	147.977		9.8727	20.15		9.4297	124.98		8.8544	81.38		9.1229	102.75		9.2555	73.05		9.321	51.18		9.4476	27.06
	8.6576	614.7		8.6938	1017.7		8.7579	1632.7		9.3062	331.25		8.8177	182.337		9.9517	1.25		9.5052	105.98		8.9253	97.83		9.1959	104.05		9.3296	66.72		9.3956	47.86		9.5232	24.05
	8.7263	614.7		8.7628	1017.6		8.8274	1633.5		9.38	333.76		8.8877	217.797		10.031	0.25		9.5806	89.08		8.9961	107.49		9.2689	102.83		9.4036	60.67		9.4702	41.3		9.5987	18.46
	8.795	614.7		8.8318	1017.5		8.8969	1634.3		9.4539	334.95		8.9576	242.957		10.11	0.01		9.6561	26.28		9.0669	117.54		9.3419	96.09		9.4777	47.78		9.5447	34.32		9.6743	13.78
	8.8637	614.8		8.9008	1017.3		8.9664	1634.9		9.5278	332.25		9.0276	257.947		10.189	1.72		9.7315	0.15		9.1378	123.66		9.4149	84.03		9.5517	34.75		9.6193	14.95		9.7499	6.9
	8.9325	614.8		8.9698	1017		9.0359	1635.6		9.6016	322.6		9.0976	271.577		10.268	3.79		9.8069	0.07		9.2086	129.81		9.4879	62.74		9.6258	3.12		9.6939	1.5		9.8255	0
	9.0012	614.8		9.0388	1008.5		9.1054	1636		9.6755	307.66		9.1676	279.347		10.347	7.33		9.8824	0.2		9.2795	132.41		9.5609	41.68		9.6998	0.85		9.7684	0.69		9.9011	0
	9.0699	614.8		9.1078	997.8		9.1749	1636.7		9.7493	291.63		9.2376	286.147		10.426	80.54		9.9578	0.37		9.3503	134.3		9.6338	12.72		9.7738	0.63		9.843	0.52		9.9766	0
	9.1386	614.8		9.1767	998.1		9.2444	1637.3		9.8232	264.04		9.3075	289.277		10.505	132.97		10.033	0.39		9.4211	134.1		9.7068	1.95		9.8479	0.53		9.9176	0.3		10.052	0
	9.2073	614.9		9.2457	998		9.3139	1637.6		9.8971	239.82		9.3775	291.357		10.584	166.46		10.109	0.43		9.492	131.56		9.7798	1.55		9.9219	0.42		9.9921	0.32		10.128	0
	9.276	614.9		9.3147	997.8		9.3834	1638.1		9.9709	203.29		9.4475	289.807		10.663	184.81		10.184	0.44		9.5628	123.66		9.8528	1.11		9.996	0.41		10.067	0.25		10.203	0.04
	9.3447	614.9		9.3837	997.7		9.453	1638.6		10.045	167.72		9.5175	281.777		10.742	203.63		10.26	0.32		9.6336	115.48		9.9258	0.69		10.07	0.39		10.141	0.26		10.279	0.23
	9.4134	614.8		9.4527	996.8		9.5225	1638.9		10.119	103.61		9.5875	263.377		10.821	214.21		10.335	61.28		9.7045	98.46		9.9988	0.35		10.144	0.27		10.216	0.18		10.355	9.23
	9.4821	614.8		9.5217	996.1		9.592	1639.4		10.192	12.78		9.6574	243.147		10.899	224.83		10.41	90.98		9.7753	81.48		10.072	0.23		10.218	0.32		10.29	0.15		10.43	14.35
	9.5509	614.8		9.5907	995.2		9.6615	1639.6		10.266	3.25		9.7274	203.537		10.978	230.87		10.486	113.98		9.8461	53.9		10.145	0.11		10.292	0.28		10.365	0.16		10.506	20.89
	9.6196	614.8		9.6597	994.5		9.731	1640		10.34	1.42		9.7974	155.457		11.057	236.51		10.561	125.98		9.917	22.95		10.218	0.19		10.366	40.29		10.44	0.14		10.581	23.75
	9.6883	614.8		9.7287	993.5		9.8005	1624.6		10.414	0.6		9.8674	12.642		11.136	238.82		10.637	137.98		9.9878	13.89		10.291	0.29		10.44	51.89		10.514	0.15		10.657	26.86
	9.757	614.8		9.7977	993		9.87	1607		10.488	0.58		9.9374	2.359		11.215	240.22		10.712	147.98		10.059	1.97		10.364	0.53		10.514	56.06		10.589	21.9		10.732	28.7
	9.8257	614.9		9.8667	992.6		9.9395	1607		10.562	1.84		10.007	2.235		11.294	239.81		10.788	152.98		10.129	1.4		10.437	0.87		10.588	61.68		10.663	30.59		10.808	30.42
	9.8944	614.9		9.9357	992.3		10.009	1607.4		10.636	5.11		10.077	1.95		11.373	237.08		10.863	157.98		10.2	0.68		10.51	0.96		10.662	67.73		10.738	40.82		10.884	31.16
	9.9631	614.9		10.005	991.9		10.079	1606.9		10.71	89.92		10.147	1.405		11.452	229.68		10.939	159.98		10.271	0.02		10.583	1		10.736	70.75		10.812	46.06		10.959	31.76
	10.032	614.8		10.074	991.5		10.148	1606.9		10.783	155.57		10.217	1.071		11.531	220.74		11.014	161.98		10.342	0.11		10.656	13.02		10.81	74.57		10.887	48.78		11.035	32.11
	10.101	614.8		10.143	991.4		10.218	1607		10.857	187.39		10.287	0.962		11.61	201.91		11.089	162.98		10.413	0.47		10.729	49		10.885	76.87		10.962	51.36		11.11	32.22
	10.169	614.8		10.212	991.2		10.287	1606.8		10.931	224.5		10.357	1.015		11.689	184.68		11.165	160.98		10.484	0.84		10.802	65.68		10.959	78.67		11.036	52.78		11.186	32.11
	10.238	614.8		10.281	991		10.357	1606.2		11.005	253.72		10.427	1.035		11.768	154.64		11.24	154.98		10.554	1.23		10.875	77.66		11.033	79.39		11.111	53.85		11.262	31.78
	10.307	614.8		10.35	990.8		10.426	1606.3		11.079	272.03		10.497	1.14		11.847	109.16		11.316	146.98		10.625	3.58		10.948	91.49		11.107	78.67		11.185	54.18		11.337	30.73
	10.375	614.8		10.419	990.7		10.496	1606.4		11.153	293.23		10.567	1.512		11.926	33.14		11.391	133.98		10.696	20.07		11.021	98.97		11.181	76.22		11.26	53.75		11.413	29.57
	10.444	614.8		10.488	990.5		10.565	1606.4		11.227	305.33		10.637	1.616		12.005	1.52		11.467	120.98		10.767	40.93		11.094	101.97		11.255	72.77		11.334	51.82		11.488	26.66
	10.513	614.9		10.557	990.3		10.635	1606.4		11.3	319.27		10.707	33.514		12.084	0.17		11.542	100.58		10.838	67.8		11.166	104.09		11.329	65.57		11.409	49.11		11.564	22.35
	10.582	614.9		10.626	990.2		10.704	1606.6		11.374	326.37		10.777	143.957		12.163	0		11.617	70.78		10.909	81.07		11.239	103.84		11.403	54.55		11.483	43.66		11.639	18.13
	10.65	615		10.695	990		10.774	1606.9		11.448	332.15		10.847	187.267		12.242	0.44		11.693	13.38		10.98	96.31		11.312	99.84		11.477	47.35		11.558	37.72		11.715	10.38
	10.719	615		10.764	989.8		10.843	1607		11.522	335.16		10.917	213.437		12.321	2.23		11.768	0.1		11.05	106.16		11.385	92.51		11.551	33.67		11.633	26.39		11.791	6.42
	10.788	615.1		10.833	989.6		10.913	1607.2		11.596	334.59		10.987	241.287		12.4	4.55		11.844	0.08		11.121	117.63		11.458	68.99		11.625	1.32		11.707	6.89		11.866	0
	10.856	615.1		10.902	989.4		10.982	1607.2		11.67	327.99		11.057	255.557		12.479	71.86		11.919	0.45		11.192	123.84		11.531	46.31		11.699	0.75		11.782	1.22		11.942	0
	10.925	615.2		10.971	989.4		11.052	1607.3		11.744	318.82		11.127	269.897		12.558	124.91		11.995	0.47		11.263	129.67		11.604	18.92		11.773	0.63		11.856	0.54		12.017	0
	10.994	615.2		11.04	989.1		11.121	1607.5		11.817	300.65		11.197	278.437		12.637	149.86		12.07	0.47		11.334	133.23		11.677	2.37		11.847	0.52		11.931	0.42		12.093	0
	11.063	615.3		11.109	988.9		11.191	1607.6		11.891	275.11		11.267	285.887		12.716	176.88		12.146	0.43		11.405	134.43		11.75	1.76		11.921	0.46		12.005	0.37		12.168	0
	11.131	615.3		11.178	988.8		11.26	1607.6		11.965	252.53		11.337	289.007		12.795	197.26		12.221	0.49		11.475	134.38		11.823	1.29		11.995	0.41		12.08	0.31		12.244	0.02
	11.2	615.3		11.247	988.6		11.33	1607.7		12.039	212.17		11.407	291.097		12.874	209.24		12.296	68.78		11.546	132.38		11.896	0.98		12.069	0.35		12.155	0.32		12.32	0.26
	11.269	615.3		11.316	988.7		11.399	1607.8		12.113	175.38		11.477	288.797		12.953	221.78		12.372	97.08		11.617	126.09		11.969	0.51		12.143	0.29		12.229	0.26		12.395	8.94
	11.337	615.3		11.385	988.7		11.469	1607.7		12.187	116.97		11.547	282.857		13.032	229.06		12.447	112.98		11.688	118.63		12.042	0.3		12.217	0.27		12.304	0.26		12.471	12.25
	11.406	615.3		11.454	988.8		11.538	1607.8		12.261	19.73		11.617	268.447		13.111	235.54		12.523	127.98		11.759	103.56		12.115	0.16		12.291	0.27		12.378	0.14		12.546	19.13
	11.475	615.3		11.523	988.9		11.608	1607.7		12.334	4.03		11.687	250.307		13.19	238.18		12.598	136.98		11.83	88.33		12.188	0.11		12.365	41.88		12.453	0.14		12.622	22.29
	11.543	615.3		11.592	988.9		11.677	1607.6		12.408	1.58		11.757	214.787		13.269	239.92		12.674	145.98		11.9	62.98		12.261	0.18		12.439	50.23		12.527	0.12		12.698	26
	11.612	615.3		11.661	988.9		11.747	1607.5		12.482	0.51		11.827	173.207		13.348	240.18		12.749	151.98		11.971	27.25		12.334	0.3		12.513	54.48		12.602	0.67		12.773	28.11
	11.681	615.3		11.73	989		11.816	1607.5		12.556	1.49		11.897	53.441		13.427	238.36		12.824	156.98		12.042	16.02		12.407	0.66		12.588	60.45		12.677	16.79		12.849	30.03
	11.75	615.3		11.799	988.7		11.886	1607.3		12.63	3.88		11.967	2.109		13.506	232.57		12.9	159.98		12.113	2.4		12.48	0.92		12.662	67.01		12.751	26.54		12.924	31.1
	11.818	615.3		11.868	988.6		11.955	1607.5		12.704	75.63		12.037	2.11		13.585	224.56		12.975	160.98		12.184	1.54		12.553	1.06		12.736	71.33		12.826	37.97		13	31.6
	11.887	615.2		11.937	988.8		12.025	1607.7		12.778	148.9		12.107	1.824		13.664	206.9		13.051	162.98		12.255	0.9		12.626	5.09		12.81	74.06		12.9	44.16		13.075	31.98
	11.956	615.2		12.006	988.7		12.094	1608.1		12.851	194.28		12.177	1.315		13.743	190.3		13.126	161.98		12.325	0.12		12.699	39.53		12.884	77.09		12.975	47.25		13.151	32.14
	12.024	615		12.075	988.5		12.164	1608.1		12.925	223.61		12.247	1.033		13.822	162.38		13.202	157.98		12.396	0.04		12.772	53.04		12.958	78.67		13.049	50.77		13.227	32.14
	12.093	615		12.144	988.4		12.233	1608.5		12.999	253.51		12.317	0.83		13.901	127.27		13.277	151.98		12.467	0.23		12.845	71.55		13.032	79.39		13.124	52.44		13.302	31.92
	12.162	615		12.213	988.4		12.303	1608.8		13.073	272.27		12.387	0.823		13.98	87.14		13.353	140.98		12.538	0.67		12.918	85.68		13.106	79.39		13.199	53.82		13.378	31.18
	12.231	615		12.282	988.3		12.372	1608.8		13.147	292.54		12.457	0.858		14.059	0.83		13.428	130.98		12.609	1.17		12.991	95.6		13.18	77.23		13.273	54.18		13.453	30.1
	12.299	615.1		12.351	988.4		12.442	1609		13.221	305.54		12.527	0.934		14.138	0.1		13.503	112.98		12.68	3.07		13.064	101.08		13.254	72.77		13.348	53.81		13.529	27.78
	12.368	615.4		12.42	988.3		12.511	1609.1		13.295	318.3		12.597	1.281		14.217	0		13.579	97.98		12.75	14.39		13.137	103.91		13.328	68.01		13.422	51.64		13.605	24.1
	12.437	615.7		12.489	988.3		12.581	1609		13.368	326.96		12.667	1.382		14.296	0		13.654	69.28		12.821	36.8		13.21	104.41		13.402	59.66		13.497	48.94		13.68	20.88
	12.505	616.2		12.558	988.2		12.65	1609.1		13.442	330.99		12.737	8.748		14.375	1.78		13.73	0.13		12.892	52.97		13.283	101.66		13.476	49.15		13.571	42.21		13.756	14.11
	12.574	616.6		12.627	988		12.72	1609.1		13.516	334.14		12.807	106.237		14.454	4.61		13.805	0.14		12.963	77.24		13.356	95.91		13.55	36.05		13.646	34.66		13.831	8.75
	12.643	617		12.696	988.1		12.789	1609.1		13.59	334.42		12.877	179.217		14.533	55.01		13.881	0.25		13.034	92.42		13.429	81.27		13.624	4.69		13.721	16.3		13.907	0.26
	12.712	617.4		12.765	988		12.859	1609.1		13.664	330.4		12.947	207.107		14.612	96.28		13.956	0.47		13.105	102.63		13.502	55.48		13.698	0.86		13.795	1.58		13.982	0
	12.78	617.5		12.834	987.9		12.928	1609		13.738	323.64		13.017	237.027		14.691	145.84		14.031	0.52		13.175	114.98		13.575	39.54		13.772	0.67		13.87	1.09		14.058	0
	12.849	617.6		12.903	987.8		12.998	1609.1		13.812	306.91		13.087	252.587		14.77	167.94		14.107	0.53		13.246	121.55		13.648	3.16		13.846	0.58		13.944	0.76		14.134	0
	12.918	617.6		12.972	987.6		13.067	1609.2		13.885	289.28		13.157	267.887		14.849	192.46		14.182	0.47		13.317	128.19		13.721	1.76		13.92	0.48		14.019	0.46		14.209	0
	12.986	617.7		13.041	987.5		13.137	1609.1		13.959	260.61		13.227	276.587		14.928	205.51		14.258	0.29		13.388	132.28		13.794	1.37		13.994	0.4		14.093	0.38		14.285	0
	13.055	617.7		13.11	987.3		13.206	1609		14.033	223.26		13.296	285.187		15.007	219.56		14.333	57.88		13.459	133.82		13.867	1.04		14.068	0.35		14.168	0.27		14.36	0.14
	13.124	617.8		13.179	987.2		13.276	1608.8		14.107	191.66		13.366	288.837		15.086	228.67		14.409	90.88		13.53	134.27		13.94	0.59		14.142	0.3		14.243	0.24		14.436	0.36
	13.193	617.8		13.248	987.1		13.345	1608.9		14.181	131.33		13.436	291.657		15.165	233.5		14.484	109.98		13.6	132.77		14.013	0.35		14.217	0.31		14.317	0.2		14.511	10.63
	13.261	617.8		13.317	986.9		13.415	1608.9		14.255	44.53		13.506	290.677		15.243	237.73		14.56	126.98		13.671	127.59		14.086	0.14		14.291	0.24		14.392	0.16		14.587	14.34
	13.33	617.8		13.386	986.6		13.484	1608.9		14.329	4.65		13.576	286.027		15.322	239.26		14.635	139.98		13.742	120.17		14.159	0.1		14.365	44.9		14.466	0.19		14.663	20.54
	13.399	617.8		13.455	986.6		13.554	1608.9		14.402	1.63		13.646	273.637		15.401	240.2		14.71	146.98		13.813	106.09		14.232	0.13		14.439	51.38		14.541	0.2		14.738	24.3
	13.467	617.8		13.524	986.4		13.623	1608.8		14.476	0.52		13.716	257.777		15.48	239.46		14.786	153.98		13.884	92.25		14.305	0.33		14.513	57.43		14.615	0.22		14.814	26.76
	13.536	617.8		13.593	986.2		13.693	1608.8		14.55	1.44		13.786	226.147		15.559	235.03		14.861	157.98		13.955	66.44		14.378	0.58		14.587	61.53		14.69	0.89		14.889	29.26
	13.605	617.8		13.662	985.9		13.762	1608.7		14.624	4.09		13.856	189.167		15.638	228.47		14.937	160.98		14.025	38.85		14.451	0.87		14.661	67.51		14.764	21.82		14.965	30.36
	13.674	617.8		13.731	985.5		13.832	1608.6		14.698	80.67		13.926	100.419		15.717	214.75		15.012	161.98		14.096	17.32		14.524	1.06		14.735	71.97		14.839	29.93		15.041	31.29
	13.742	617.8		13.8	985.4		13.901	1608.5		14.772	148.86		13.996	1.774		15.796	193.37		15.088	162.98		14.167	2.86		14.597	1.95		14.809	74.64		14.914	41.32		15.116	31.82
	13.811	617.8		13.869	985.2		13.971	1608.6		14.846	191.42		14.066	2.029		15.875	173.9		15.163	160.98		14.238	1.71		14.67	31.35		14.883	77.23		14.988	46.06		15.192	32.04
	13.88	617.8		13.938	984.7		14.04	1608.5		14.919	219.35		14.136	1.818		15.954	145.2		15.238	156.98		14.309	1.2		14.743	55.36		14.957	78.67		15.063	49.84		15.267	32.12
	13.948	617.8		14.007	984.4		14.11	1608.3		14.993	247.81		14.206	1.373		16.033	112.52		15.314	146.98		14.38	0.28		14.816	68.28		15.031	79.39		15.137	52.37		15.343	32.01
	14.017	617.8		14.076	983.9		14.179	1608.3		15.067	267.72		14.276	0.983		16.112	16.54		15.389	136.98		14.45	0.03		14.889	83.09		15.105	78.67		15.212	53.54		15.418	31.55
	14.086	617.7		14.145	983.8		14.249	1608.1		15.141	288.92		14.346	0.677		16.191	1.16		15.465	118.98		14.521	0.18		14.962	93.54		15.179	76.51		15.286	54.22		15.494	30.7
	14.155	617.7		14.214	983.2		14.318	1607.8		15.215	301.41		14.416	0.683		16.27	0		15.54	97.98		14.592	0.59		15.035	100.07		15.253	71.47		15.361	54.12		15.57	28.93
	14.223	617.8		14.283	983.2		14.388	1607.5		15.289	315.15		14.486	0.743		16.349	0		15.616	74.68		14.663	1.09		15.108	103.36		15.327	66		15.436	52.9		15.645	26.38
	14.292	617.8		14.352	983.1		14.457	1607.2		15.363	325.78		14.556	0.698		16.428	1.44		15.691	0.11		14.734	1.62		15.181	104.42		15.401	53.76		15.51	50.76		15.721	22.21
	14.361	617.8		14.421	982.5		14.527	1607		15.436	330.81		14.626	0.973		16.507	3.98		15.767	0.09		14.805	6.05		15.254	103.35		15.475	42.53		15.585	45.13		15.796	16.4
	14.429	617.8		14.49	982.9		14.596	1606.8		15.51	334.32		14.696	1.258		16.586	4.55		15.842	0.15		14.875	29.58		15.327	99.44		15.549	32.01		15.659	38.82		15.872	10.34
	14.498	617.8		14.559	983.8		14.666	1606.7		15.584	335.02		14.766	2.208		16.665	76.6		15.917	0.36		14.946	46.47		15.4	87.74		15.623	1.54		15.734	25.95		15.948	3.68
	14.567	617.7		14.628	984.8		14.735	1606.2		15.658	330.95		14.836	90.151		16.744	130.13		15.993	0.37		15.017	73.28		15.473	60.76		15.697	0.71		15.808	2.34		16.023	0
	14.635	617.7		14.697	986.5		14.805	1606		15.732	323.55		14.906	152.667		16.823	155.5		16.068	0.5		15.088	91.4		15.546	43.56		15.771	0.56		15.883	0.93		16.099	0
	14.704	617.7		14.766	988.2		14.874	1605.6		15.806	307.38		14.976	195.127		16.902	181.21		16.144	0.46		15.159	102.1		15.618	5.82		15.845	0.42		15.958	0.47		16.174	0
	14.773	617.7		14.835	989.2		14.944	1605.5		15.88	283.19		15.046	227.047		16.981	197.45		16.219	0.5		15.23	113.98		15.691	1.97		15.92	0.4		16.032	0.46		16.25	0
	14.842	617.7		14.904	990.3		15.014	1604.9		15.953	260.01		15.116	245.367		17.06	214.8		16.295	67.38		15.3	123.25		15.764	1.5		15.994	0.36		16.107	0.29		16.325	0
	14.91	617.6		14.973	991		15.083	1604.4		16.027	222.68		15.186	263.157		17.139	223.19		16.37	93.28		15.371	128.28		15.837	1.16		16.068	0.35		16.181	0.18		16.401	0.06
	14.979	617.6		15.042	991.3		15.153	1604.8		16.101	193.73		15.256	272.577		17.218	231.86		16.445	114.98		15.442	132.48		15.91	0.71		16.142	0.31		16.256	0.26		16.477	0.21
	15.048	617.6		15.111	991.6		15.222	1606.4		16.175	139.79		15.326	281.957		17.297	237.08		16.521	126.98		15.513	133.94		15.983	0.44		16.216	0.31		16.33	0.26		16.552	6.74
	15.116	617.6		15.18	991.7		15.292	1607.9		16.249	70.46		15.396	286.587		17.376	238.98		16.596	137.98		15.584	134.36		16.056	0.17		16.29	0.29		16.405	0.27		16.628	12.26
	15.185	617.7		15.249	993.1		15.361	1610.6		16.323	7.72		15.466	290.477		17.455	240.19		16.672	147.98		15.655	132.86		16.129	0.1		16.364	46.05		16.48	0.26		16.703	19.07
	15.254	617		15.318	992		15.431	1612.4		16.397	1.75		15.536	291.477		17.534	239.95		16.747	152.98		15.725	127.32		16.202	0.11		16.438	53.61		16.554	0.25		16.779	23.54
	15.323	617.6		15.387	992.7		15.5	1613.5		16.47	0.59		15.606	288.637		17.613	236.4		16.823	157.98		15.796	120.18		16.275	0.29		16.512	57.86		16.629	0.25		16.854	26.1
	15.391	619.4		15.456	992.5		15.57	1614.1		16.544	1.19		15.676	278.927		17.692	227.4		16.898	159.98		15.867	107.28		16.348	0.5		16.586	63.19		16.703	0.24		16.93	28.84
	15.46	619.4		15.525	992.5		15.639	1614.7		16.618	2.69		15.746	266.427		17.771	217.4		16.974	161.98		15.938	88.13		16.421	0.85		16.66	68.09		16.778	0.73		17.006	30.13
	15.529	619.4		15.594	992.3		15.709	1615.4		16.692	68.07		15.816	235.107		17.85	196.36		17.049	162.98		16.009	69.11		16.494	0.96		16.734	72.33		16.852	27.36		17.081	31.26
	15.597	619.5		15.663	992.3		15.778	1615.5		16.766	138.19		15.886	200.807		17.929	175.66		17.124	160.98		16.08	41.49		16.567	1.51		16.808	76.01		16.927	39.46		17.157	31.77
	15.666	619.6		15.732	992.2		15.848	1615.5		16.84	186.27		15.956	120.997		18.008	145.6		17.2	154.98		16.151	18.57		16.64	26.65		16.882	77.95		17.002	44.17		17.232	32.02
	15.735	619.6		15.801	992.1		15.917	1615.4		16.914	215.24		16.026	2.029		18.087	113.14		17.275	146.98		16.221	3.04		16.713	51.4		16.956	79.39		17.076	48.75		17.308	32.16
	15.804	619.7		15.87	992		15.987	1616.6		16.987	247.63		16.096	1.812		18.166	18.36		17.351	133.98		16.292	1.75		16.786	65.41		17.03	79.39		17.151	50.99		17.384	32.09
	15.872	619.8		15.939	991.9		16.056	1615.9		17.061	267.65		16.166	1.628		18.245	1.15		17.426	121.98		16.363	1.21		16.859	81.53		17.104	78.67		17.225	53.01		17.459	31.72
	15.941	619.8		16.008	991.7		16.126	1615.7		17.135	289.65		16.236	1.269		18.324	0		17.502	101.78		16.434	0.24		16.932	95.29		17.178	75.21		17.3	53.85		17.535	31.06
	16.01	619.8		16.077	991.7		16.195	1615.9		17.209	306.98		16.306	0.856		18.403	1.44		17.577	75.88		16.505	0.04		17.005	99.83		17.252	71.33		17.374	54.23		17.61	29.45
	16.078	619.8		16.146	991.6		16.265	1615.7		17.283	317.14		16.376	0.529		18.482	4.15		17.652	21.38		16.576	0.19		17.078	103.34		17.326	63.77		17.449	53.62		17.686	27.22
	16.147	619.8		16.215	991.5		16.334	1615.5		17.357	327.49		16.446	0.498		18.561	5.84		17.728	0.16		16.646	0.78		17.151	104.52		17.4	54.12		17.524	52.07		17.761	23.14
	16.216	619.8		16.284	991.4		16.404	1615.5		17.431	331.63		16.516	0.576		18.64	79.52		17.803	0.06		16.717	1.11		17.224	104.17		17.474	43.03		17.598	48.11		17.837	17.82
	16.285	619.8		16.353	991.3		16.473	1615.3		17.505	334.88		16.586	0.557		18.719	132.43		17.879	0.3		16.788	1.66		17.297	101.42		17.548	29.06		17.673	43.18		17.913	10.77
	16.353	619.8		16.422	991.3		16.543	1615.2		17.578	334.68		16.656	0.812		18.798	166.09		17.954	0.37		16.859	7.73		17.37	91.34		17.623	1.75		17.747	32.42		17.988	1.29
	16.422	619.8		16.491	991.1		16.612	1615		17.652	330.83		16.726	1.14		18.877	185.56		18.03	0.5		16.93	30.53		17.443	79.35		17.697	0.72		17.822	14.92		18.064	0
	16.491	619.8		16.56	991.1		16.682	1614.8		17.726	320.45		16.796	2.419		18.956	204.94		18.105	0.51		17.001	53		17.516	50.5		17.771	0.58		17.896	1.67		18.139	0
	16.559	619.8		16.629	991		16.751	1614.6		17.8	307.34		16.866	110.177		19.035	215.35		18.181	0.52		17.071	73.48		17.589	26.6		17.845	0.45		17.971	1.23		18.215	0
	16.628	619.8		16.698	991		16.821	1614.5		17.874	281.22		16.936	183.207		19.114	226.78		18.256	0.09		17.142	89.96		17.662	2.4		17.919	0.41		18.045	0.94		18.291	0
	16.697	619.8		16.767	990.9		16.89	1614.3		17.948	258.54		17.006	220.947		19.193	234.35		18.331	76.28		17.213	100.52		17.735	1.77		17.993	0.4		18.12	0.55		18.366	0
	16.766	619.8		16.836	990.8		16.96	1614.2		18.022	220.11		17.075	241.677		19.272	237.35		18.407	104.98		17.284	112.39		17.808	1.28		18.067	0.37		18.195	0.52		18.442	0.08
	16.834	619.8		16.905	990.7		17.029	1614.2		18.095	174.93		17.145	260.047		19.351	239.36		18.482	118.98		17.355	121.53		17.881	0.85		18.141	0.32		18.269	0.5		18.517	0.34
	16.903	619.8		16.974	990.6		17.099	1613.9		18.169	131.89		17.215	270.347		19.43	240.06		18.558	132.98		17.426	126.9		17.954	0.48		18.215	0.37		18.344	0.42		18.593	6.86
	16.972	619.7		17.043	990.6		17.168	1613.8		18.243	29.51		17.285	280.377		19.509	238.9		18.633	140.98		17.496	131.46		18.027	0.19		18.289	0.3		18.418	0.41		18.668	14.02
	17.04	619.7		17.112	990.4		17.238	1613.6		18.317	2.9		17.355	285.917		19.587	235.8		18.709	149.98		17.567	133.47		18.1	0.09		18.363	46.85		18.493	0.36		18.744	19.31
	17.109	619.8		17.181	990.3		17.307	1613.5		18.391	1.15		17.425	290.197		19.666	227.12		18.784	153.98		17.638	134.43		18.173	0.05		18.437	53.54		18.567	0.26		18.82	23.43
	17.178	619.7		17.25	990.2		17.377	1613.3		18.465	0.41		17.495	291.637		19.745	210.56		18.859	158.98		17.709	133.84		18.246	0.16		18.511	57.86		18.642	0.26		18.895	26.2
	17.247	619.7		17.319	990.1		17.446	1613.2		18.539	0.72		17.565	289.407		19.824	193.86		18.935	160.98		17.78	129.4		18.319	0.39		18.585	63.55		18.717	0.26		18.971	28.83
	17.315	619.6		17.388	990		17.516	1613.1		18.612	1.99		17.635	280.277		19.903	166.7		19.01	161.98		17.851	123.12		18.392	0.73		18.659	69.24		18.791	0.26		19.046	30.59
	17.384	619.6		17.457	989.9		17.585	1612.9		18.686	56.45		17.705	268.127		19.982	139.87		19.086	162.98		17.921	110.4		18.465	0.95		18.733	72.12		18.866	0.26		19.122	31.32
	17.453	619.6		17.526	989.8		17.655	1612.7		18.76	127.27		17.775	243.577		20.061	89.39		19.161	161.98		17.992	93.41		18.538	1.21		18.807	75.36		18.94	22.02		19.197	31.89
	17.521	619.6		17.595	989.7		17.724	1612.5		18.834	172.73		17.845	213.727		20.14	1.38		19.237	154.98		18.063	75.45		18.611	22.07		18.881	77.23		19.015	30.54		19.273	32.14
	17.59	619.6		17.664	469.9		17.794	1612.5		18.908	203.11		17.915	144.117		20.219	1.21		19.312	147.98		18.134	47.81		18.684	42.11		18.955	78.67		19.089	41.54		19.349	32.26
	17.659	619.6		17.733	252.5		17.863	1612.2		18.982	235.37		17.985	8.437		20.298	0		19.388	133.98		18.205	20.45		18.757	58.73		19.029	79.39		19.164	47.22		19.424	32.18
	17.727	619.5		17.802	15.6		17.933	1612.2		19.056	257.17		18.055	1.834					19.463	116.98		18.276	3.47		18.83	75.11		19.103	78.67		19.239	49.93		19.5	31.71
	17.796	619.5		17.871	19.7		18.002	1612		19.129	280.35		18.125	1.572					19.538	100.98		18.346	1.88		18.903	85.35		19.177	75.29		19.313	52.54		19.575	30.64
	17.865	619.5		17.94	23.1		18.072	1611.8		19.203	294.98		18.195	1.237					19.614	69.18		18.417	1.3		18.976	97.67		19.252	71.25		19.388	53.58		19.651	29.23
	17.934	619.5		18.009	26.2		18.141	1611.5		19.277	311.99		18.265	0.866					19.689	0.12		18.488	0.3		19.049	102.6		19.326	63.19		19.462	54.18		19.727	25.71
	18.002	619.4		18.078	27.8		18.211	1611.3		19.351	323.75		18.335	0.431					19.765	0.12		18.559	0.02		19.122	104.3		19.4	49.94		19.537	53.92		19.802	22.6
	18.071	619.4		18.147	29.7		18.28	1611.2		19.425	329.5		18.405	0.382					19.84	0.22		18.63	0.07		19.195	104.61		19.474	40.8		19.611	52.63		19.878	16.26
	18.14	619.4		18.216	31.3		18.35	1610.9		19.499	334.19		18.475	0.465					19.916	0.37		18.701	0.54		19.268	102.67		19.548	24.17		19.686	48.86		19.953	8.43
	18.208	619.4		18.284	32.3		18.419	1610.8		19.573	335.66		18.545	0.435					19.991	0.46		18.771	0.98		19.341	94.08		19.622	1		19.761	44.26		20.029	0
	18.277	619.4		18.353	33		18.489	721.9		19.646	332.82		18.615	0.676								18.842	1.36		19.414	82.6		19.696	0.68		19.835	32.57		20.104	0
	18.346	619.4		18.422	33.8		18.558	340.6		19.72	323.58		18.685	0.935								18.913	4.05		19.487	55		19.77	0.58		19.91	6.6		20.18	0
	18.415	619.3		18.491	34.8		18.628	54.9		19.794	311.75		18.755	1.302								18.984	26.07		19.56	32.31		19.844	0.45		19.984	1.59
	18.483	619.3		18.56	35.4		18.697	18.4		19.868	289.25		18.825	95.033								19.055	47.89		19.633	2.47		19.918	0.42		20.059	1.19
	18.552	619.3		18.629	36.1		18.767	22.8		19.942	269.21		18.895	169.367								19.126	69.41		19.706	1.98		19.992	0.42		20.133	0.92		20.097	0.002
	18.621	619.3		18.698	36.5		18.836	26.8		20.016	232.83		18.965	202.487								19.196	88.36		19.779	1.39					20.208	0.54		20.171	0.0018
	18.689	619.3		18.767	37.1		18.906	29.5		20.09	193.86		19.035	233.287								19.267	101.78		19.852	0.96					20.283	0.51
	18.758	619.3		18.836	37.6		18.975	30.9		20.163	155.86		19.105	254.317								19.338	110.95		19.925	0.68					20.357	0.49
	18.827	619.3		18.905	37.9		19.045	32.6		20.237	90.2		19.175	266.327								19.409	121.63		19.998	0.25
	18.896	619.3		18.974	38.4		19.114	33.4		20.311	16.86		19.245	277.957								19.48	127.31		20.07	0.1
	18.964	619.3		19.043	38.8		19.184	34.6		20.385	2.61		19.315	284.097								19.551	131.72		20.143	0.03
	19.033	619.4		19.112	39.3		19.253	35.1		20.459	1.15		19.385	289.187								19.621	133.61		20.216	0.12
	19.102	619.4		19.181	39.7		19.323	35.8		20.533	0.11		19.455	291.597								19.692	134.37
	19.17	619.3		19.25	40.2		19.392	36.3					19.525	291.767								19.763	132.24
	19.239	619.3		19.319	40.4		19.462	36.7					19.595	287.887								19.834	127.64
	19.308	619.3		19.388	40.7		19.531	37.2					19.665	276.817								19.905	117.1
	19.377	619.3		19.457	41.1		19.601	37.5					19.735	253.997								19.976	106.43
	19.445	619.3		19.526	41.4		19.67	38					19.805	227.957								20.046	85.86
	19.514	619.2		19.595	41.6		19.74	38.3					19.875	169.297								20.117	58.17
	19.583	619.2		19.664	42		19.809	38.5					19.945	95.222								20.188	28.94
	19.651	619.2		19.733	42.1		19.879	38.8					20.015	1.655								20.259	12.83
	19.72	619.2		19.802	42.2		19.949	39					20.085	1.608								20.33	2.26
	19.789	619.2		19.871	42.2		20.018	39.2					20.155	1.387								20.401	1.63
	19.858	619.2		19.94	42.3		20.088	39.3					20.225	0.974								20.471	0.87
	19.926	619.2		20.009	42.4		20.157	39.5					20.295	0.445								20.542	0.12
	19.995	619.1		20.078	42.1		20.227	39.8					20.365	0.331								20.613	0.01
	20.064	619.1		20.147	42.2		20.296	40					20.435	0.318
	20.132	619.1		20.216	42.2		20.366	40.5
	20.201	619.1		20.285	42.8		20.435	40.6
	20.27	619		20.354	42.9		20.505	41.1
	20.339	619		20.423	43		20.574	41.3
	20.407	619		20.492	43.1		20.644	41.4
	20.476	619		20.561	43.1		20.713	41.7
	20.545	618.9		20.63	43.5		20.783	41.5
	20.613	618.8		20.699	43.6		20.852	41.4
	20.682	618.7		20.768	43.6		20.922	42.5
	20.751	618.6		20.837	43.6		20.991	42.3
	20.819	618.6		20.906	43.7		21.061	42.4
	20.888	618.6		20.975	43.8		21.13	42.9
	20.957	618.9		21.044	43.8		21.2	42.1
	21.026	619.3		21.113	43.8		21.269	42.8
	21.094	619.7		21.182	43.9		21.339	42.5
	21.163	620.2		21.251	44		21.408	42.7
	21.232	620.5		21.32	43.9		21.478	42.5
	21.3	620.7		21.389	43.9		21.547	42.7
	21.369	620.9		21.458	43.9		21.617	42.6
	21.438	620.9		21.527	44		21.686	42.6
	21.507	621		21.596	44		21.756	42.4
	21.575	621		21.665	44		21.825	42.4
	21.644	621		21.734	44.1		21.895	42.5
	21.713	621		21.803	44.1		21.964	42.4
	21.781	621		21.872	44.2		22.034	42.3
	21.85	621		21.941	44.2		22.103	42.3
	21.919	621		22.01	44.2		22.173	42.3
	21.988	620.9		22.079	44.3		22.242	42.2
	22.056	620.9		22.148	44.4		22.312	42.1
	22.125	620.9		22.217	44.4		22.381	42
	22.194	620.9		22.286	44.5		22.451	42
	22.262	620.8		22.355	44.5		22.52	41.9
	22.331	620.8		22.424	44.5		22.59	41.9
	22.4	620.8		22.493	44.4		22.659	41.8
	22.469	620.7		22.562	44.4		22.729	41.7
	22.537	620.7		22.631	44.5		22.798	41.7
	22.606	620.7		22.7	44.6		22.868	41.7
	22.675	620.7		22.769	44.6		22.937	41.7
	22.743	620.7					23.007	41.7
	22.812	620.6					23.076	41.6
	22.881	620.6					23.146	41.5
	22.95	620.6					23.215	41.5
	23.018	620.6					23.285	41.4
	23.087	620.6					23.354	41.4
	23.156	620.6					23.424	41.5
	23.224	620.6					23.493	41.4
	23.293	620.5					23.563	41.5
	23.362	620.5					23.632	41.5
	23.431	620.5					23.702	41.7
	23.499	620.4					23.771	41.7
	23.568	620.4					23.841	41.4
	23.637	620.4					23.91	41.1
	23.705	620.4					23.98	40.2
	23.774	264.3					24.049	39.2
	23.843	0.2					24.119	36.7
	23.912	0					24.188	35.8
	23.98	1.4					24.258	34.3
	24.049	3.8					24.327	33.6
	24.118	5.3					24.397	33.1
	24.186	5.9					24.466	31.2
	24.255	6.6					24.536	30.5
	24.324	7					24.605	29.4
	24.392	7.4					24.675	27.8
	24.461	7.7					24.744	26.1
	24.53	7.9					24.814	24.7
	24.599	8.2					24.884	23.4
	24.667	8.3					24.953	21.9
	24.736	8.6
	24.805	8.7
	24.873	9
	24.942	9.2
	25.011	9.2
	25.08	9.4
	25.148	9.6
	25.217	9.8
	25.286	9.8
	25.354	10
	25.423	10.2
	25.492	10.3
	25.561	10.5
	25.629	10.6
	25.698	10.7
	25.767	10.9
	25.835	11
	25.904	11
	25.973	11.2
	26.042	11.3
	26.11	11.4
	26.179	11.5
	26.248	11.7
	26.316	11.8
	26.385	11.9
	26.454	12
	26.523	11.8
	26.591	11.9
	26.66	11.9
	26.729	12.1
	26.797	12
	26.866	12.2
	26.935	12.1
	27.004	12.1
	27.072	12.1
	27.141	12.1
	27.21	12.2
	27.278	12.2
	27.347	12.2
	27.416	12.3
	27.484	12.3
	27.553	12.3
	27.622	12.3
	27.691	12.4
	27.759	12.4
	27.828	12.4
	27.897	12.4
	27.965	12.4
	28.034	12.4
	28.103	12.5
	28.172	12.5
	28.24	12.6
	28.309	12.6
	28.378	12.6
	28.446	12.6
	28.515	12.6
	28.584	12.6
	28.653	12.6
	28.721	12.6
	28.79	12.6
	28.859	12.7
	28.927	12.7
	28.996	12.7
	29.065	12.6
	29.134	12.6
	29.202	12.4
	29.271	12
	29.34	11.8
	29.408	11.4
	29.477	11.2
	29.546	10.8
	29.615	10.3
	29.683	9.9
	29.752	9.7
	29.821	9.5
	29.889	9
	29.958	8.8
	30.027	8.5
	30.096	8.1
	30.164	7.8
	30.233	7.6
	30.302	7.2
	30.37	8.2
	30.439	8.8
	30.508	9.1
	30.576	9.2
	30.645	9.4
	30.714	9.4
	30.783	8
	30.851	9.8
[truncated: 16 more columns]
